# Supplementary material for: Obesity/Overweight as a Meaningful Modifier of Associations Between Gene Polymorphisms Affecting the Sex Hormone-Binding Globulin Content and Uterine Myoma
Source: Life (Basel). 2025 Sep 17;15(9):1459. doi: 10.3390/life15091459 (PMC12471284; doi:10.3390/life15091459)
Supplement: Supplementary file 1 [file life-15-01459-s001.zip]

Archive with 15 entries (13 files):
- life-3817839-supplementary/
- life-3817839-supplementary/Suppl Tables/
- life-3817839-supplementary/Suppl Tables/++Suppl table 1.pdf
- life-3817839-supplementary/Suppl Tables/++Suppl table 10.xlsx
- life-3817839-supplementary/Suppl Tables/++Suppl table 11.xlsx
- life-3817839-supplementary/Suppl Tables/++Suppl table 12.xlsx
- life-3817839-supplementary/Suppl Tables/++Suppl table 13.xlsx
- life-3817839-supplementary/Suppl Tables/++Suppl table 2.xlsx
- life-3817839-supplementary/Suppl Tables/++Suppl table 3.pdf
- life-3817839-supplementary/Suppl Tables/++Suppl table 4.pdf
- life-3817839-supplementary/Suppl Tables/++Suppl table 5.xlsx
- life-3817839-supplementary/Suppl Tables/++Suppl table 6.xlsx
- life-3817839-supplementary/Suppl Tables/++Suppl table 7.xlsx
- life-3817839-supplementary/Suppl Tables/++Suppl table 8.xlsx
- life-3817839-supplementary/Suppl Tables/++Suppl table 9.xlsx
