# Supplementary material for: Obesity/Overweight as a Meaningful Modifier of Associations Between Gene Polymorphisms Affecting the Sex Hormone-Binding Globulin Content and Uterine Myoma
Source: Life (Basel). 2025 Sep 17;15(9):1459. doi: 10.3390/life15091459 (PMC12471284; doi:10.3390/life15091459)
Supplement: Supplementary file 1 [file life-15-01459-s001.zip › life-3817839-supplementary/Suppl Tables/++Suppl table 10.xlsx]

## Sheet: Лист1
Supplementary Table 10. Gene set enrichment analysis of biological pathways correlated with 59 TFs and PRMT6 protein functionally related to the UM-associated rs17496332 (A/G) PRMT6 and their proxy 14 SNPs
(STRING tools, https://string-db.org/).
Database	#term ID	term description	observed gene count	background gene count	strength	signal	false discovery rate	matching proteins in your network (IDs)	matching proteins in your network (labels)
GO biological process complete	GO:0006357	Regulation of transcription by RNA polymerase II	42	2586	0.79	1.45	7.67e-24	9606.ENSP00000162391,9606.ENSP00000222726,9606.ENSP00000227163,9606.ENSP00000228741,9606.ENSP00000239938,9606.ENSP00000244745,9606.ENSP00000245919,9606.ENSP00000253024,9606.ENSP00000262426,9606.ENSP00000263253,9606.ENSP00000263620,9606.ENSP00000264157,9606.ENSP00000304286,9606.ENSP00000305422,9606.ENSP00000307208,9606.ENSP00000311816,9606.ENSP00000323880,9606.ENSP00000326272,9606.ENSP00000328928,…	FOXJ2,HOXA5,SPI1,ELK3,EGR1,SOX4,FOSB,TRIM28,FOXF1,EP300,ARID3A,CCNT2,FOXI1,CEBPB,BPTF,REST,FOXJ1,FOXL1,HOXB4,SP1,BSX,ZNF219,PRMT6,CDC5L,ZNF691,KLF4,PAX4,RREB1,PDX1,DMRT1,CHD2,ZNF35,NOTO,BACH1,ZNF740,CEBPA,HDAC2,POU2F2,HNF1A,MEF2A,MYC,FOXP1
	GO:0006355	Regulation of transcription, DNA-templated	44	3460	0.68	1.16	9.43e-22	9606.ENSP00000162391,9606.ENSP00000222726,9606.ENSP00000227163,9606.ENSP00000228741,9606.ENSP00000239938,9606.ENSP00000244745,9606.ENSP00000245919,9606.ENSP00000253024,9606.ENSP00000262426,9606.ENSP00000263253,9606.ENSP00000263620,9606.ENSP00000264157,9606.ENSP00000265990,9606.ENSP00000304286,9606.ENSP00000305422,9606.ENSP00000307208,9606.ENSP00000311816,9606.ENSP00000323880,9606.ENSP00000326272,…	FOXJ2,HOXA5,SPI1,ELK3,EGR1,SOX4,FOSB,TRIM28,FOXF1,EP300,ARID3A,CCNT2,BTAF1,FOXI1,CEBPB,BPTF,REST,FOXJ1,FOXL1,HOXB4,SP1,BSX,ZNF219,PRMT6,CDC5L,ZNF691,KLF4,PAX4,RREB1,SPZ1,PDX1,DMRT1,CHD2,ZNF35,NOTO,BACH1,ZNF740,CEBPA,HDAC2,POU2F2,HNF1A,MEF2A,MYC,FOXP1
	GO:0045944	Positive regulation of transcription by RNA polymerase II	32	1250	0.99	2.02	9.43e-22	9606.ENSP00000162391,9606.ENSP00000222726,9606.ENSP00000227163,9606.ENSP00000228741,9606.ENSP00000239938,9606.ENSP00000244745,9606.ENSP00000245919,9606.ENSP00000262426,9606.ENSP00000263253,9606.ENSP00000263620,9606.ENSP00000264157,9606.ENSP00000304286,9606.ENSP00000305422,9606.ENSP00000307208,9606.ENSP00000311816,9606.ENSP00000323880,9606.ENSP00000328928,9606.ENSP00000329357,9606.ENSP00000344285,…	FOXJ2,HOXA5,SPI1,ELK3,EGR1,SOX4,FOSB,FOXF1,EP300,ARID3A,CCNT2,FOXI1,CEBPB,BPTF,REST,FOXJ1,HOXB4,SP1,BSX,ZNF219,CDC5L,KLF4,RREB1,PDX1,DMRT1,BACH1,CEBPA,HDAC2,POU2F2,HNF1A,MEF2A,MYC
	GO:0051252	Regulation of RNA metabolic process	45	3759	0.66	1.1	9.43e-22	9606.ENSP00000162391,9606.ENSP00000222726,9606.ENSP00000227163,9606.ENSP00000228741,9606.ENSP00000239938,9606.ENSP00000244745,9606.ENSP00000245919,9606.ENSP00000253024,9606.ENSP00000262426,9606.ENSP00000263253,9606.ENSP00000263620,9606.ENSP00000264157,9606.ENSP00000265990,9606.ENSP00000304286,9606.ENSP00000305422,9606.ENSP00000307208,9606.ENSP00000311816,9606.ENSP00000323880,9606.ENSP00000326272,…	FOXJ2,HOXA5,SPI1,ELK3,EGR1,SOX4,FOSB,TRIM28,FOXF1,EP300,ARID3A,CCNT2,BTAF1,FOXI1,CEBPB,BPTF,REST,FOXJ1,FOXL1,HOXB4,SP1,BSX,ZNF219,PRMT6,CDC5L,ZNF691,KLF4,PAX4,RREB1,SPZ1,PDX1,DMRT1,CHD2,ZNF35,NOTO,BACH1,RBFOX1,ZNF740,CEBPA,HDAC2,POU2F2,HNF1A,MEF2A,MYC,FOXP1
	GO:0031326	Regulation of cellular biosynthetic process	46	4143	0.62	1.03	9.86e-22	9606.ENSP00000162391,9606.ENSP00000222726,9606.ENSP00000227163,9606.ENSP00000228741,9606.ENSP00000239938,9606.ENSP00000244745,9606.ENSP00000245787,9606.ENSP00000245919,9606.ENSP00000253024,9606.ENSP00000262426,9606.ENSP00000263253,9606.ENSP00000263620,9606.ENSP00000264157,9606.ENSP00000265990,9606.ENSP00000304286,9606.ENSP00000305422,9606.ENSP00000307208,9606.ENSP00000311816,9606.ENSP00000323880,…	FOXJ2,HOXA5,SPI1,ELK3,EGR1,SOX4,INSIG2,FOSB,TRIM28,FOXF1,EP300,ARID3A,CCNT2,BTAF1,FOXI1,CEBPB,BPTF,REST,FOXJ1,FOXL1,HOXB4,SP1,BSX,ZNF219,SOAT1,PRMT6,CDC5L,ZNF691,KLF4,PAX4,RREB1,SPZ1,PDX1,DMRT1,CHD2,ZNF35,NOTO,BACH1,ZNF740,CEBPA,HDAC2,POU2F2,HNF1A,MEF2A,MYC,FOXP1
	GO:0010556	Regulation of macromolecule biosynthetic process	45	3980	0.63	1.05	3.36e-21	9606.ENSP00000162391,9606.ENSP00000222726,9606.ENSP00000227163,9606.ENSP00000228741,9606.ENSP00000239938,9606.ENSP00000244745,9606.ENSP00000245919,9606.ENSP00000253024,9606.ENSP00000262426,9606.ENSP00000263253,9606.ENSP00000263620,9606.ENSP00000264157,9606.ENSP00000265990,9606.ENSP00000304286,9606.ENSP00000305422,9606.ENSP00000307208,9606.ENSP00000311816,9606.ENSP00000323880,9606.ENSP00000326272,…	FOXJ2,HOXA5,SPI1,ELK3,EGR1,SOX4,FOSB,TRIM28,FOXF1,EP300,ARID3A,CCNT2,BTAF1,FOXI1,CEBPB,BPTF,REST,FOXJ1,FOXL1,HOXB4,SP1,BSX,ZNF219,SOAT1,PRMT6,CDC5L,ZNF691,KLF4,PAX4,RREB1,SPZ1,PDX1,DMRT1,CHD2,ZNF35,NOTO,BACH1,ZNF740,CEBPA,HDAC2,POU2F2,HNF1A,MEF2A,MYC,FOXP1
	GO:0045893	Positive regulation of transcription, DNA-templated	33	1710	0.86	1.58	2.51e-19	9606.ENSP00000162391,9606.ENSP00000222726,9606.ENSP00000227163,9606.ENSP00000228741,9606.ENSP00000239938,9606.ENSP00000244745,9606.ENSP00000245919,9606.ENSP00000253024,9606.ENSP00000262426,9606.ENSP00000263253,9606.ENSP00000263620,9606.ENSP00000264157,9606.ENSP00000304286,9606.ENSP00000305422,9606.ENSP00000307208,9606.ENSP00000311816,9606.ENSP00000323880,9606.ENSP00000328928,9606.ENSP00000329357,…	FOXJ2,HOXA5,SPI1,ELK3,EGR1,SOX4,FOSB,TRIM28,FOXF1,EP300,ARID3A,CCNT2,FOXI1,CEBPB,BPTF,REST,FOXJ1,HOXB4,SP1,BSX,ZNF219,CDC5L,KLF4,RREB1,PDX1,DMRT1,BACH1,CEBPA,HDAC2,POU2F2,HNF1A,MEF2A,MYC
	GO:0010557	Positive regulation of macromolecule biosynthetic process	34	1935	0.82	1.47	5.48e-19	9606.ENSP00000162391,9606.ENSP00000222726,9606.ENSP00000227163,9606.ENSP00000228741,9606.ENSP00000239938,9606.ENSP00000244745,9606.ENSP00000245919,9606.ENSP00000253024,9606.ENSP00000262426,9606.ENSP00000263253,9606.ENSP00000263620,9606.ENSP00000264157,9606.ENSP00000304286,9606.ENSP00000305422,9606.ENSP00000307208,9606.ENSP00000311816,9606.ENSP00000323880,9606.ENSP00000328928,9606.ENSP00000329357,…	FOXJ2,HOXA5,SPI1,ELK3,EGR1,SOX4,FOSB,TRIM28,FOXF1,EP300,ARID3A,CCNT2,FOXI1,CEBPB,BPTF,REST,FOXJ1,HOXB4,SP1,BSX,ZNF219,SOAT1,CDC5L,KLF4,RREB1,PDX1,DMRT1,BACH1,CEBPA,HDAC2,POU2F2,HNF1A,MEF2A,MYC
	GO:0031328	Positive regulation of cellular biosynthetic process	34	2041	0.8	1.4	2.61e-18	9606.ENSP00000162391,9606.ENSP00000222726,9606.ENSP00000227163,9606.ENSP00000228741,9606.ENSP00000239938,9606.ENSP00000244745,9606.ENSP00000245919,9606.ENSP00000253024,9606.ENSP00000262426,9606.ENSP00000263253,9606.ENSP00000263620,9606.ENSP00000264157,9606.ENSP00000304286,9606.ENSP00000305422,9606.ENSP00000307208,9606.ENSP00000311816,9606.ENSP00000323880,9606.ENSP00000328928,9606.ENSP00000329357,…	FOXJ2,HOXA5,SPI1,ELK3,EGR1,SOX4,FOSB,TRIM28,FOXF1,EP300,ARID3A,CCNT2,FOXI1,CEBPB,BPTF,REST,FOXJ1,HOXB4,SP1,BSX,ZNF219,SOAT1,CDC5L,KLF4,RREB1,PDX1,DMRT1,BACH1,CEBPA,HDAC2,POU2F2,HNF1A,MEF2A,MYC
	GO:0010468	Regulation of gene expression	45	4899	0.54	0.85	1.22e-17	9606.ENSP00000162391,9606.ENSP00000222726,9606.ENSP00000227163,9606.ENSP00000228741,9606.ENSP00000239938,9606.ENSP00000244745,9606.ENSP00000245919,9606.ENSP00000253024,9606.ENSP00000262426,9606.ENSP00000263253,9606.ENSP00000263620,9606.ENSP00000264157,9606.ENSP00000265990,9606.ENSP00000304286,9606.ENSP00000305422,9606.ENSP00000307208,9606.ENSP00000311816,9606.ENSP00000323880,9606.ENSP00000326272,…	FOXJ2,HOXA5,SPI1,ELK3,EGR1,SOX4,FOSB,TRIM28,FOXF1,EP300,ARID3A,CCNT2,BTAF1,FOXI1,CEBPB,BPTF,REST,FOXJ1,FOXL1,HOXB4,SP1,BSX,ZNF219,PRMT6,CDC5L,ZNF691,KLF4,PAX4,RREB1,SPZ1,PDX1,DMRT1,CHD2,ZNF35,NOTO,BACH1,RBFOX1,ZNF740,CEBPA,HDAC2,POU2F2,HNF1A,MEF2A,MYC,FOXP1
	GO:0000122	Negative regulation of transcription by RNA polymerase II	26	971	1.01	1.95	1.62e-17	9606.ENSP00000227163,9606.ENSP00000228741,9606.ENSP00000239938,9606.ENSP00000245919,9606.ENSP00000253024,9606.ENSP00000262426,9606.ENSP00000263253,9606.ENSP00000305422,9606.ENSP00000307208,9606.ENSP00000311816,9606.ENSP00000323880,9606.ENSP00000328928,9606.ENSP00000354206,9606.ENSP00000359095,9606.ENSP00000363804,9606.ENSP00000368014,9606.ENSP00000369270,9606.ENSP00000370421,9606.ENSP00000371711,…	SPI1,ELK3,EGR1,FOSB,TRIM28,FOXF1,EP300,CEBPB,BPTF,REST,FOXJ1,HOXB4,ZNF219,PRMT6,KLF4,PAX4,RREB1,PDX1,DMRT1,BACH1,CEBPA,HDAC2,HNF1A,MEF2A,MYC,FOXP1
	GO:0031323	Regulation of cellular metabolic process	47	5681	0.5	0.78	1.84e-17	9606.ENSP00000162391,9606.ENSP00000222726,9606.ENSP00000227163,9606.ENSP00000228741,9606.ENSP00000239938,9606.ENSP00000244745,9606.ENSP00000245787,9606.ENSP00000245919,9606.ENSP00000253024,9606.ENSP00000262426,9606.ENSP00000263253,9606.ENSP00000263620,9606.ENSP00000264157,9606.ENSP00000265990,9606.ENSP00000304286,9606.ENSP00000305422,9606.ENSP00000307208,9606.ENSP00000311816,9606.ENSP00000323880,…	FOXJ2,HOXA5,SPI1,ELK3,EGR1,SOX4,INSIG2,FOSB,TRIM28,FOXF1,EP300,ARID3A,CCNT2,BTAF1,FOXI1,CEBPB,BPTF,REST,FOXJ1,FOXL1,HOXB4,SP1,BSX,ZNF219,SOAT1,PRMT6,CDC5L,ZNF691,KLF4,PAX4,RREB1,SPZ1,PDX1,DMRT1,CHD2,ZNF35,NOTO,BACH1,RBFOX1,ZNF740,CEBPA,HDAC2,POU2F2,HNF1A,MEF2A,MYC,FOXP1
	GO:0080090	Regulation of primary metabolic process	47	5899	0.48	0.75	9.02e-17	9606.ENSP00000162391,9606.ENSP00000222726,9606.ENSP00000227163,9606.ENSP00000228741,9606.ENSP00000239938,9606.ENSP00000244745,9606.ENSP00000245787,9606.ENSP00000245919,9606.ENSP00000253024,9606.ENSP00000262426,9606.ENSP00000263253,9606.ENSP00000263620,9606.ENSP00000264157,9606.ENSP00000265990,9606.ENSP00000304286,9606.ENSP00000305422,9606.ENSP00000307208,9606.ENSP00000311816,9606.ENSP00000323880,…	FOXJ2,HOXA5,SPI1,ELK3,EGR1,SOX4,INSIG2,FOSB,TRIM28,FOXF1,EP300,ARID3A,CCNT2,BTAF1,FOXI1,CEBPB,BPTF,REST,FOXJ1,FOXL1,HOXB4,SP1,BSX,ZNF219,SOAT1,PRMT6,CDC5L,ZNF691,KLF4,PAX4,RREB1,SPZ1,PDX1,DMRT1,CHD2,ZNF35,NOTO,BACH1,RBFOX1,ZNF740,CEBPA,HDAC2,POU2F2,HNF1A,MEF2A,MYC,FOXP1
	GO:0051171	Regulation of nitrogen compound metabolic process	46	5734	0.48	0.75	4.63e-16	9606.ENSP00000162391,9606.ENSP00000222726,9606.ENSP00000227163,9606.ENSP00000228741,9606.ENSP00000239938,9606.ENSP00000244745,9606.ENSP00000245919,9606.ENSP00000253024,9606.ENSP00000262426,9606.ENSP00000263253,9606.ENSP00000263620,9606.ENSP00000264157,9606.ENSP00000265990,9606.ENSP00000304286,9606.ENSP00000305422,9606.ENSP00000307208,9606.ENSP00000311816,9606.ENSP00000323880,9606.ENSP00000326272,…	FOXJ2,HOXA5,SPI1,ELK3,EGR1,SOX4,FOSB,TRIM28,FOXF1,EP300,ARID3A,CCNT2,BTAF1,FOXI1,CEBPB,BPTF,REST,FOXJ1,FOXL1,HOXB4,SP1,BSX,ZNF219,SOAT1,PRMT6,CDC5L,ZNF691,KLF4,PAX4,RREB1,SPZ1,PDX1,DMRT1,CHD2,ZNF35,NOTO,BACH1,RBFOX1,ZNF740,CEBPA,HDAC2,POU2F2,HNF1A,MEF2A,MYC,FOXP1
	GO:0045892	Negative regulation of transcription, DNA-templated	27	1322	0.89	1.55	1.56e-15	9606.ENSP00000227163,9606.ENSP00000228741,9606.ENSP00000239938,9606.ENSP00000245919,9606.ENSP00000253024,9606.ENSP00000262426,9606.ENSP00000263253,9606.ENSP00000265990,9606.ENSP00000305422,9606.ENSP00000307208,9606.ENSP00000311816,9606.ENSP00000323880,9606.ENSP00000328928,9606.ENSP00000354206,9606.ENSP00000359095,9606.ENSP00000363804,9606.ENSP00000368014,9606.ENSP00000369270,9606.ENSP00000370421,…	SPI1,ELK3,EGR1,FOSB,TRIM28,FOXF1,EP300,BTAF1,CEBPB,BPTF,REST,FOXJ1,HOXB4,ZNF219,PRMT6,KLF4,PAX4,RREB1,PDX1,DMRT1,BACH1,CEBPA,HDAC2,HNF1A,MEF2A,MYC,FOXP1
	GO:0031327	Negative regulation of cellular biosynthetic process	28	1592	0.82	1.37	1.07e-14	9606.ENSP00000227163,9606.ENSP00000228741,9606.ENSP00000239938,9606.ENSP00000245787,9606.ENSP00000245919,9606.ENSP00000253024,9606.ENSP00000262426,9606.ENSP00000263253,9606.ENSP00000265990,9606.ENSP00000305422,9606.ENSP00000307208,9606.ENSP00000311816,9606.ENSP00000323880,9606.ENSP00000328928,9606.ENSP00000354206,9606.ENSP00000359095,9606.ENSP00000363804,9606.ENSP00000368014,9606.ENSP00000369270,…	SPI1,ELK3,EGR1,INSIG2,FOSB,TRIM28,FOXF1,EP300,BTAF1,CEBPB,BPTF,REST,FOXJ1,HOXB4,ZNF219,PRMT6,KLF4,PAX4,RREB1,PDX1,DMRT1,BACH1,CEBPA,HDAC2,HNF1A,MEF2A,MYC,FOXP1
	GO:0060255	Regulation of macromolecule metabolic process	46	6249	0.45	0.68	1.52e-14	9606.ENSP00000162391,9606.ENSP00000222726,9606.ENSP00000227163,9606.ENSP00000228741,9606.ENSP00000239938,9606.ENSP00000244745,9606.ENSP00000245919,9606.ENSP00000253024,9606.ENSP00000262426,9606.ENSP00000263253,9606.ENSP00000263620,9606.ENSP00000264157,9606.ENSP00000265990,9606.ENSP00000304286,9606.ENSP00000305422,9606.ENSP00000307208,9606.ENSP00000311816,9606.ENSP00000323880,9606.ENSP00000326272,…	FOXJ2,HOXA5,SPI1,ELK3,EGR1,SOX4,FOSB,TRIM28,FOXF1,EP300,ARID3A,CCNT2,BTAF1,FOXI1,CEBPB,BPTF,REST,FOXJ1,FOXL1,HOXB4,SP1,BSX,ZNF219,SOAT1,PRMT6,CDC5L,ZNF691,KLF4,PAX4,RREB1,SPZ1,PDX1,DMRT1,CHD2,ZNF35,NOTO,BACH1,RBFOX1,ZNF740,CEBPA,HDAC2,POU2F2,HNF1A,MEF2A,MYC,FOXP1
	GO:0051173	Positive regulation of nitrogen compound metabolic process	34	3166	0.61	0.91	1.04e-12	9606.ENSP00000162391,9606.ENSP00000222726,9606.ENSP00000227163,9606.ENSP00000228741,9606.ENSP00000239938,9606.ENSP00000244745,9606.ENSP00000245919,9606.ENSP00000253024,9606.ENSP00000262426,9606.ENSP00000263253,9606.ENSP00000263620,9606.ENSP00000264157,9606.ENSP00000304286,9606.ENSP00000305422,9606.ENSP00000307208,9606.ENSP00000311816,9606.ENSP00000323880,9606.ENSP00000328928,9606.ENSP00000329357,…	FOXJ2,HOXA5,SPI1,ELK3,EGR1,SOX4,FOSB,TRIM28,FOXF1,EP300,ARID3A,CCNT2,FOXI1,CEBPB,BPTF,REST,FOXJ1,HOXB4,SP1,BSX,ZNF219,SOAT1,CDC5L,KLF4,RREB1,PDX1,DMRT1,BACH1,CEBPA,HDAC2,POU2F2,HNF1A,MEF2A,MYC
	GO:0010604	Positive regulation of macromolecule metabolic process	35	3533	0.57	0.85	3.15e-12	9606.ENSP00000162391,9606.ENSP00000222726,9606.ENSP00000227163,9606.ENSP00000228741,9606.ENSP00000239938,9606.ENSP00000244745,9606.ENSP00000245919,9606.ENSP00000253024,9606.ENSP00000262426,9606.ENSP00000263253,9606.ENSP00000263620,9606.ENSP00000264157,9606.ENSP00000304286,9606.ENSP00000305422,9606.ENSP00000307208,9606.ENSP00000311816,9606.ENSP00000323880,9606.ENSP00000328928,9606.ENSP00000329357,…	FOXJ2,HOXA5,SPI1,ELK3,EGR1,SOX4,FOSB,TRIM28,FOXF1,EP300,ARID3A,CCNT2,FOXI1,CEBPB,BPTF,REST,FOXJ1,HOXB4,SP1,BSX,ZNF219,SOAT1,CDC5L,KLF4,RREB1,PDX1,DMRT1,BACH1,CEBPA,HDAC2,POU2F2,HNF1A,MEF2A,MYC,FOXP1
	GO:0051172	Negative regulation of nitrogen compound metabolic process	28	2403	0.64	0.92	2.50e-10	9606.ENSP00000227163,9606.ENSP00000228741,9606.ENSP00000239938,9606.ENSP00000244745,9606.ENSP00000245919,9606.ENSP00000253024,9606.ENSP00000262426,9606.ENSP00000263253,9606.ENSP00000265990,9606.ENSP00000305422,9606.ENSP00000307208,9606.ENSP00000311816,9606.ENSP00000323880,9606.ENSP00000328928,9606.ENSP00000354206,9606.ENSP00000359095,9606.ENSP00000363804,9606.ENSP00000368014,9606.ENSP00000369270,…	SPI1,ELK3,EGR1,SOX4,FOSB,TRIM28,FOXF1,EP300,BTAF1,CEBPB,BPTF,REST,FOXJ1,HOXB4,ZNF219,PRMT6,KLF4,PAX4,RREB1,PDX1,DMRT1,BACH1,CEBPA,HDAC2,HNF1A,MEF2A,MYC,FOXP1
	GO:0050794	Regulation of cellular process	51	11025	0.24	0.43	1.35e-09	9606.ENSP00000162391,9606.ENSP00000221130,9606.ENSP00000222726,9606.ENSP00000227163,9606.ENSP00000228741,9606.ENSP00000239938,9606.ENSP00000244745,9606.ENSP00000245787,9606.ENSP00000245919,9606.ENSP00000253024,9606.ENSP00000261652,9606.ENSP00000262305,9606.ENSP00000262426,9606.ENSP00000263253,9606.ENSP00000263620,9606.ENSP00000264157,9606.ENSP00000265990,9606.ENSP00000304286,9606.ENSP00000305422,…	FOXJ2,GSR,HOXA5,SPI1,ELK3,EGR1,SOX4,INSIG2,FOSB,TRIM28,TNFRSF13B,RAB11FIP3,FOXF1,EP300,ARID3A,CCNT2,BTAF1,FOXI1,CEBPB,BPTF,REST,FOXJ1,FOXL1,HOXB4,SP1,BSX,ZNF219,SOAT1,PRMT6,CDC5L,ZNF691,TRIM63,KLF4,PAX4,RREB1,SPZ1,PDX1,DMRT1,CHD2,ZNF35,NOTO,BACH1,RBFOX1,ZNF740,CEBPA,HDAC2,POU2F2,HNF1A,MEF2A,MYC,FOXP1
	GO:0009888	Tissue development	23	1723	0.7	0.97	5.52e-09	9606.ENSP00000222726,9606.ENSP00000239938,9606.ENSP00000244745,9606.ENSP00000253024,9606.ENSP00000262426,9606.ENSP00000263253,9606.ENSP00000264157,9606.ENSP00000305422,9606.ENSP00000307208,9606.ENSP00000311816,9606.ENSP00000323880,9606.ENSP00000326272,9606.ENSP00000328928,9606.ENSP00000363804,9606.ENSP00000368014,9606.ENSP00000370421,9606.ENSP00000371711,9606.ENSP00000381486,9606.ENSP00000427514,…	HOXA5,EGR1,SOX4,TRIM28,FOXF1,EP300,CCNT2,CEBPB,BPTF,REST,FOXJ1,FOXL1,HOXB4,KLF4,PAX4,PDX1,DMRT1,NOTO,CEBPA,HDAC2,HNF1A,MEF2A,MYC
	GO:0009892	Negative regulation of metabolic process	29	2982	0.57	0.77	6.38e-09	9606.ENSP00000227163,9606.ENSP00000228741,9606.ENSP00000239938,9606.ENSP00000244745,9606.ENSP00000245787,9606.ENSP00000245919,9606.ENSP00000253024,9606.ENSP00000262426,9606.ENSP00000263253,9606.ENSP00000265990,9606.ENSP00000305422,9606.ENSP00000307208,9606.ENSP00000311816,9606.ENSP00000323880,9606.ENSP00000328928,9606.ENSP00000354206,9606.ENSP00000359095,9606.ENSP00000363804,9606.ENSP00000368014,…	SPI1,ELK3,EGR1,SOX4,INSIG2,FOSB,TRIM28,FOXF1,EP300,BTAF1,CEBPB,BPTF,REST,FOXJ1,HOXB4,ZNF219,PRMT6,KLF4,PAX4,RREB1,PDX1,DMRT1,BACH1,CEBPA,HDAC2,HNF1A,MEF2A,MYC,FOXP1
	GO:0010605	Negative regulation of macromolecule metabolic process	28	2760	0.58	0.8	6.65e-09	9606.ENSP00000227163,9606.ENSP00000228741,9606.ENSP00000239938,9606.ENSP00000244745,9606.ENSP00000245919,9606.ENSP00000253024,9606.ENSP00000262426,9606.ENSP00000263253,9606.ENSP00000265990,9606.ENSP00000305422,9606.ENSP00000307208,9606.ENSP00000311816,9606.ENSP00000323880,9606.ENSP00000328928,9606.ENSP00000354206,9606.ENSP00000359095,9606.ENSP00000363804,9606.ENSP00000368014,9606.ENSP00000369270,…	SPI1,ELK3,EGR1,SOX4,FOSB,TRIM28,FOXF1,EP300,BTAF1,CEBPB,BPTF,REST,FOXJ1,HOXB4,ZNF219,PRMT6,KLF4,PAX4,RREB1,PDX1,DMRT1,BACH1,CEBPA,HDAC2,HNF1A,MEF2A,MYC,FOXP1
	GO:0048513	Animal organ development	30	3246	0.54	0.74	7.48e-09	9606.ENSP00000222726,9606.ENSP00000227163,9606.ENSP00000239938,9606.ENSP00000244745,9606.ENSP00000245787,9606.ENSP00000253024,9606.ENSP00000261652,9606.ENSP00000262426,9606.ENSP00000263253,9606.ENSP00000264157,9606.ENSP00000304286,9606.ENSP00000305422,9606.ENSP00000307208,9606.ENSP00000311816,9606.ENSP00000323880,9606.ENSP00000326272,9606.ENSP00000328928,9606.ENSP00000344285,9606.ENSP00000363804,…	HOXA5,SPI1,EGR1,SOX4,INSIG2,TRIM28,TNFRSF13B,FOXF1,EP300,CCNT2,FOXI1,CEBPB,BPTF,REST,FOXJ1,FOXL1,HOXB4,BSX,KLF4,PAX4,PDX1,DMRT1,CHD2,NOTO,CEBPA,HDAC2,HNF1A,MEF2A,MYC,FOXP1
	GO:0065007	Biological regulation	52	12385	0.2	0.39	1.20e-08	9606.ENSP00000162391,9606.ENSP00000221130,9606.ENSP00000222726,9606.ENSP00000227163,9606.ENSP00000228741,9606.ENSP00000239938,9606.ENSP00000244745,9606.ENSP00000245787,9606.ENSP00000245919,9606.ENSP00000253024,9606.ENSP00000261652,9606.ENSP00000262305,9606.ENSP00000262426,9606.ENSP00000263253,9606.ENSP00000263620,9606.ENSP00000264157,9606.ENSP00000265990,9606.ENSP00000304286,9606.ENSP00000305422,…	FOXJ2,GSR,HOXA5,SPI1,ELK3,EGR1,SOX4,INSIG2,FOSB,TRIM28,TNFRSF13B,RAB11FIP3,FOXF1,EP300,ARID3A,CCNT2,BTAF1,FOXI1,CEBPB,BPTF,REST,FOXJ1,FOXL1,HOXB4,SP1,BSX,ZNF219,SOAT1,QRSL1,PRMT6,CDC5L,ZNF691,TRIM63,KLF4,PAX4,RREB1,SPZ1,PDX1,DMRT1,CHD2,ZNF35,NOTO,BACH1,RBFOX1,ZNF740,CEBPA,HDAC2,POU2F2,HNF1A,MEF2A,MYC,FOXP1
	GO:0009653	Anatomical structure morphogenesis	25	2229	0.63	0.84	1.77e-08	9606.ENSP00000222726,9606.ENSP00000227163,9606.ENSP00000228741,9606.ENSP00000244745,9606.ENSP00000245787,9606.ENSP00000253024,9606.ENSP00000262426,9606.ENSP00000263253,9606.ENSP00000304286,9606.ENSP00000305422,9606.ENSP00000311816,9606.ENSP00000323880,9606.ENSP00000326272,9606.ENSP00000328928,9606.ENSP00000344285,9606.ENSP00000354206,9606.ENSP00000363804,9606.ENSP00000368014,9606.ENSP00000370421,…	HOXA5,SPI1,ELK3,SOX4,INSIG2,TRIM28,FOXF1,EP300,FOXI1,CEBPB,REST,FOXJ1,FOXL1,HOXB4,BSX,ZNF219,KLF4,PAX4,PDX1,DMRT1,NOTO,HDAC2,HNF1A,MEF2A,MYC
	GO:0048523	Negative regulation of cellular process	34	4736	0.43	0.59	1.13e-07	9606.ENSP00000162391,9606.ENSP00000222726,9606.ENSP00000227163,9606.ENSP00000228741,9606.ENSP00000239938,9606.ENSP00000244745,9606.ENSP00000245787,9606.ENSP00000245919,9606.ENSP00000253024,9606.ENSP00000261652,9606.ENSP00000262305,9606.ENSP00000262426,9606.ENSP00000263253,9606.ENSP00000265990,9606.ENSP00000305422,9606.ENSP00000307208,9606.ENSP00000311816,9606.ENSP00000323880,9606.ENSP00000328928,…	FOXJ2,HOXA5,SPI1,ELK3,EGR1,SOX4,INSIG2,FOSB,TRIM28,TNFRSF13B,RAB11FIP3,FOXF1,EP300,BTAF1,CEBPB,BPTF,REST,FOXJ1,HOXB4,ZNF219,PRMT6,CDC5L,KLF4,PAX4,RREB1,PDX1,DMRT1,BACH1,CEBPA,HDAC2,HNF1A,MEF2A,MYC,FOXP1
	GO:0009887	Animal organ morphogenesis	17	997	0.81	1.05	1.34e-07	9606.ENSP00000222726,9606.ENSP00000244745,9606.ENSP00000245787,9606.ENSP00000262426,9606.ENSP00000263253,9606.ENSP00000304286,9606.ENSP00000305422,9606.ENSP00000311816,9606.ENSP00000323880,9606.ENSP00000328928,9606.ENSP00000344285,9606.ENSP00000368014,9606.ENSP00000370421,9606.ENSP00000381486,9606.ENSP00000430432,9606.ENSP00000438804,9606.ENSP00000478887	HOXA5,SOX4,INSIG2,FOXF1,EP300,FOXI1,CEBPB,REST,FOXJ1,HOXB4,BSX,PAX4,PDX1,NOTO,HDAC2,HNF1A,MYC
	GO:0009790	Embryo development	17	1049	0.79	1.0	2.82e-07	9606.ENSP00000222726,9606.ENSP00000244745,9606.ENSP00000245787,9606.ENSP00000253024,9606.ENSP00000262426,9606.ENSP00000263253,9606.ENSP00000304286,9606.ENSP00000305422,9606.ENSP00000307208,9606.ENSP00000311816,9606.ENSP00000328928,9606.ENSP00000363804,9606.ENSP00000370421,9606.ENSP00000381486,9606.ENSP00000427514,9606.ENSP00000430432,9606.ENSP00000438804	HOXA5,SOX4,INSIG2,TRIM28,FOXF1,EP300,FOXI1,CEBPB,BPTF,REST,HOXB4,KLF4,PDX1,NOTO,CEBPA,HDAC2,HNF1A
	GO:0060429	Epithelium development	17	1069	0.78	0.98	3.67e-07	9606.ENSP00000222726,9606.ENSP00000244745,9606.ENSP00000253024,9606.ENSP00000262426,9606.ENSP00000263253,9606.ENSP00000305422,9606.ENSP00000311816,9606.ENSP00000323880,9606.ENSP00000328928,9606.ENSP00000363804,9606.ENSP00000368014,9606.ENSP00000370421,9606.ENSP00000371711,9606.ENSP00000381486,9606.ENSP00000427514,9606.ENSP00000430432,9606.ENSP00000478887	HOXA5,SOX4,TRIM28,FOXF1,EP300,CEBPB,REST,FOXJ1,HOXB4,KLF4,PAX4,PDX1,DMRT1,NOTO,CEBPA,HDAC2,MYC
	GO:0048522	Positive regulation of cellular process	36	5584	0.39	0.53	3.75e-07	9606.ENSP00000162391,9606.ENSP00000222726,9606.ENSP00000227163,9606.ENSP00000228741,9606.ENSP00000239938,9606.ENSP00000244745,9606.ENSP00000245919,9606.ENSP00000253024,9606.ENSP00000262426,9606.ENSP00000263253,9606.ENSP00000263620,9606.ENSP00000264157,9606.ENSP00000304286,9606.ENSP00000305422,9606.ENSP00000307208,9606.ENSP00000311816,9606.ENSP00000323880,9606.ENSP00000328928,9606.ENSP00000329357,…	FOXJ2,HOXA5,SPI1,ELK3,EGR1,SOX4,FOSB,TRIM28,FOXF1,EP300,ARID3A,CCNT2,FOXI1,CEBPB,BPTF,REST,FOXJ1,HOXB4,SP1,BSX,ZNF219,SOAT1,CDC5L,KLF4,PAX4,RREB1,PDX1,DMRT1,BACH1,CEBPA,HDAC2,POU2F2,HNF1A,MEF2A,MYC,FOXP1
	GO:0048519	Negative regulation of biological process	35	5313	0.4	0.54	4.79e-07	9606.ENSP00000162391,9606.ENSP00000222726,9606.ENSP00000227163,9606.ENSP00000228741,9606.ENSP00000239938,9606.ENSP00000244745,9606.ENSP00000245787,9606.ENSP00000245919,9606.ENSP00000253024,9606.ENSP00000261652,9606.ENSP00000262305,9606.ENSP00000262426,9606.ENSP00000263253,9606.ENSP00000265990,9606.ENSP00000305422,9606.ENSP00000307208,9606.ENSP00000311816,9606.ENSP00000323880,9606.ENSP00000328928,…	FOXJ2,HOXA5,SPI1,ELK3,EGR1,SOX4,INSIG2,FOSB,TRIM28,TNFRSF13B,RAB11FIP3,FOXF1,EP300,BTAF1,CEBPB,BPTF,REST,FOXJ1,HOXB4,ZNF219,PRMT6,CDC5L,TRIM63,KLF4,PAX4,RREB1,PDX1,DMRT1,BACH1,CEBPA,HDAC2,HNF1A,MEF2A,MYC,FOXP1
	GO:0032502	Developmental process	36	5657	0.38	0.53	5.32e-07	9606.ENSP00000162391,9606.ENSP00000222726,9606.ENSP00000227163,9606.ENSP00000228741,9606.ENSP00000239938,9606.ENSP00000244745,9606.ENSP00000245787,9606.ENSP00000253024,9606.ENSP00000261652,9606.ENSP00000262426,9606.ENSP00000263253,9606.ENSP00000264157,9606.ENSP00000304286,9606.ENSP00000305422,9606.ENSP00000307208,9606.ENSP00000311816,9606.ENSP00000323880,9606.ENSP00000326272,9606.ENSP00000328928,…	FOXJ2,HOXA5,SPI1,ELK3,EGR1,SOX4,INSIG2,TRIM28,TNFRSF13B,FOXF1,EP300,CCNT2,FOXI1,CEBPB,BPTF,REST,FOXJ1,FOXL1,HOXB4,BSX,ZNF219,SOAT1,KLF4,PAX4,PDX1,DMRT1,CHD2,ZNF35,NOTO,RBFOX1,CEBPA,HDAC2,HNF1A,MEF2A,MYC,FOXP1
	GO:0007275	Multicellular organism development	31	4209	0.45	0.58	7.57e-07	9606.ENSP00000222726,9606.ENSP00000227163,9606.ENSP00000228741,9606.ENSP00000239938,9606.ENSP00000244745,9606.ENSP00000245787,9606.ENSP00000253024,9606.ENSP00000261652,9606.ENSP00000262426,9606.ENSP00000263253,9606.ENSP00000304286,9606.ENSP00000305422,9606.ENSP00000307208,9606.ENSP00000311816,9606.ENSP00000323880,9606.ENSP00000326272,9606.ENSP00000328928,9606.ENSP00000354206,9606.ENSP00000363804,…	HOXA5,SPI1,ELK3,EGR1,SOX4,INSIG2,TRIM28,TNFRSF13B,FOXF1,EP300,FOXI1,CEBPB,BPTF,REST,FOXJ1,FOXL1,HOXB4,ZNF219,KLF4,PAX4,PDX1,DMRT1,CHD2,NOTO,RBFOX1,CEBPA,HDAC2,HNF1A,MEF2A,MYC,FOXP1
	GO:0048598	Embryonic morphogenesis	13	590	0.92	1.12	1.05e-06	9606.ENSP00000222726,9606.ENSP00000244745,9606.ENSP00000245787,9606.ENSP00000253024,9606.ENSP00000262426,9606.ENSP00000304286,9606.ENSP00000311816,9606.ENSP00000328928,9606.ENSP00000363804,9606.ENSP00000370421,9606.ENSP00000381486,9606.ENSP00000430432,9606.ENSP00000438804	HOXA5,SOX4,INSIG2,TRIM28,FOXF1,FOXI1,REST,HOXB4,KLF4,PDX1,NOTO,HDAC2,HNF1A
	GO:0002520	Immune system development	14	749	0.85	1.01	1.82e-06	9606.ENSP00000227163,9606.ENSP00000239938,9606.ENSP00000244745,9606.ENSP00000261652,9606.ENSP00000263253,9606.ENSP00000305422,9606.ENSP00000311816,9606.ENSP00000323880,9606.ENSP00000326272,9606.ENSP00000328928,9606.ENSP00000363804,9606.ENSP00000377747,9606.ENSP00000427514,9606.ENSP00000484803	SPI1,EGR1,SOX4,TNFRSF13B,EP300,CEBPB,REST,FOXJ1,FOXL1,HOXB4,KLF4,CHD2,CEBPA,FOXP1
	GO:0045595	Regulation of cell differentiation	19	1582	0.66	0.78	2.55e-06	9606.ENSP00000162391,9606.ENSP00000222726,9606.ENSP00000227163,9606.ENSP00000244745,9606.ENSP00000264157,9606.ENSP00000305422,9606.ENSP00000311816,9606.ENSP00000323880,9606.ENSP00000328928,9606.ENSP00000354206,9606.ENSP00000359095,9606.ENSP00000363804,9606.ENSP00000368014,9606.ENSP00000369270,9606.ENSP00000391269,9606.ENSP00000427514,9606.ENSP00000430432,9606.ENSP00000478887,9606.ENSP00000484803	FOXJ2,HOXA5,SPI1,SOX4,CCNT2,CEBPB,REST,FOXJ1,HOXB4,ZNF219,PRMT6,KLF4,PAX4,RREB1,RBFOX1,CEBPA,HDAC2,MYC,FOXP1
	GO:0048731	System development	29	3867	0.45	0.58	2.55e-06	9606.ENSP00000222726,9606.ENSP00000227163,9606.ENSP00000228741,9606.ENSP00000239938,9606.ENSP00000244745,9606.ENSP00000245787,9606.ENSP00000253024,9606.ENSP00000261652,9606.ENSP00000262426,9606.ENSP00000263253,9606.ENSP00000305422,9606.ENSP00000307208,9606.ENSP00000311816,9606.ENSP00000323880,9606.ENSP00000326272,9606.ENSP00000328928,9606.ENSP00000363804,9606.ENSP00000368014,9606.ENSP00000370421,…	HOXA5,SPI1,ELK3,EGR1,SOX4,INSIG2,TRIM28,TNFRSF13B,FOXF1,EP300,CEBPB,BPTF,REST,FOXJ1,FOXL1,HOXB4,KLF4,PAX4,PDX1,DMRT1,CHD2,NOTO,RBFOX1,CEBPA,HDAC2,HNF1A,MEF2A,MYC,FOXP1
	GO:0048856	Anatomical structure development	33	5117	0.39	0.51	4.12e-06	9606.ENSP00000222726,9606.ENSP00000227163,9606.ENSP00000228741,9606.ENSP00000239938,9606.ENSP00000244745,9606.ENSP00000245787,9606.ENSP00000253024,9606.ENSP00000261652,9606.ENSP00000262426,9606.ENSP00000263253,9606.ENSP00000264157,9606.ENSP00000304286,9606.ENSP00000305422,9606.ENSP00000307208,9606.ENSP00000311816,9606.ENSP00000323880,9606.ENSP00000326272,9606.ENSP00000328928,9606.ENSP00000344285,…	HOXA5,SPI1,ELK3,EGR1,SOX4,INSIG2,TRIM28,TNFRSF13B,FOXF1,EP300,CCNT2,FOXI1,CEBPB,BPTF,REST,FOXJ1,FOXL1,HOXB4,BSX,ZNF219,KLF4,PAX4,PDX1,DMRT1,CHD2,NOTO,RBFOX1,CEBPA,HDAC2,HNF1A,MEF2A,MYC,FOXP1
	GO:0032501	Multicellular organismal process	37	6490	0.33	0.46	5.35e-06	9606.ENSP00000162391,9606.ENSP00000222726,9606.ENSP00000227163,9606.ENSP00000228741,9606.ENSP00000239938,9606.ENSP00000244745,9606.ENSP00000245787,9606.ENSP00000245919,9606.ENSP00000253024,9606.ENSP00000261652,9606.ENSP00000262426,9606.ENSP00000263253,9606.ENSP00000304286,9606.ENSP00000305422,9606.ENSP00000307208,9606.ENSP00000311816,9606.ENSP00000323880,9606.ENSP00000326272,9606.ENSP00000328928,…	FOXJ2,HOXA5,SPI1,ELK3,EGR1,SOX4,INSIG2,FOSB,TRIM28,TNFRSF13B,FOXF1,EP300,FOXI1,CEBPB,BPTF,REST,FOXJ1,FOXL1,HOXB4,BSX,ZNF219,SOAT1,TRIM63,KLF4,PAX4,PDX1,DMRT1,CHD2,ZNF35,NOTO,RBFOX1,CEBPA,HDAC2,HNF1A,MEF2A,MYC,FOXP1
	GO:0010628	Positive regulation of gene expression	16	1146	0.72	0.83	6.52e-06	9606.ENSP00000222726,9606.ENSP00000227163,9606.ENSP00000239938,9606.ENSP00000244745,9606.ENSP00000263253,9606.ENSP00000305422,9606.ENSP00000311816,9606.ENSP00000329357,9606.ENSP00000363804,9606.ENSP00000427514,9606.ENSP00000430432,9606.ENSP00000431603,9606.ENSP00000438804,9606.ENSP00000453095,9606.ENSP00000478887,9606.ENSP00000484803	HOXA5,SPI1,EGR1,SOX4,EP300,CEBPB,REST,SP1,KLF4,CEBPA,HDAC2,POU2F2,HNF1A,MEF2A,MYC,FOXP1
	GO:0030154	Cell differentiation	27	3507	0.46	0.57	6.71e-06	9606.ENSP00000162391,9606.ENSP00000222726,9606.ENSP00000227163,9606.ENSP00000228741,9606.ENSP00000239938,9606.ENSP00000244745,9606.ENSP00000253024,9606.ENSP00000261652,9606.ENSP00000262426,9606.ENSP00000263253,9606.ENSP00000304286,9606.ENSP00000305422,9606.ENSP00000311816,9606.ENSP00000323880,9606.ENSP00000326272,9606.ENSP00000328928,9606.ENSP00000356591,9606.ENSP00000363804,9606.ENSP00000368014,…	FOXJ2,HOXA5,SPI1,ELK3,EGR1,SOX4,TRIM28,TNFRSF13B,FOXF1,EP300,FOXI1,CEBPB,REST,FOXJ1,FOXL1,HOXB4,SOAT1,KLF4,PAX4,PDX1,DMRT1,CHD2,NOTO,CEBPA,HDAC2,MEF2A,FOXP1
	GO:0048568	Embryonic organ development	11	454	0.96	1.08	6.79e-06	9606.ENSP00000222726,9606.ENSP00000245787,9606.ENSP00000253024,9606.ENSP00000262426,9606.ENSP00000304286,9606.ENSP00000305422,9606.ENSP00000307208,9606.ENSP00000311816,9606.ENSP00000328928,9606.ENSP00000381486,9606.ENSP00000427514	HOXA5,INSIG2,TRIM28,FOXF1,FOXI1,CEBPB,BPTF,REST,HOXB4,NOTO,CEBPA
	GO:0048534	Hematopoietic or lymphoid organ development	13	705	0.84	0.95	7.08e-06	9606.ENSP00000227163,9606.ENSP00000239938,9606.ENSP00000244745,9606.ENSP00000261652,9606.ENSP00000263253,9606.ENSP00000305422,9606.ENSP00000311816,9606.ENSP00000326272,9606.ENSP00000328928,9606.ENSP00000363804,9606.ENSP00000377747,9606.ENSP00000427514,9606.ENSP00000484803	SPI1,EGR1,SOX4,TNFRSF13B,EP300,CEBPB,REST,FOXL1,HOXB4,KLF4,CHD2,CEBPA,FOXP1
	GO:0030855	Epithelial cell differentiation	12	617	0.87	0.94	1.45e-05	9606.ENSP00000222726,9606.ENSP00000244745,9606.ENSP00000262426,9606.ENSP00000305422,9606.ENSP00000311816,9606.ENSP00000323880,9606.ENSP00000363804,9606.ENSP00000368014,9606.ENSP00000370421,9606.ENSP00000371711,9606.ENSP00000427514,9606.ENSP00000430432	HOXA5,SOX4,FOXF1,CEBPB,REST,FOXJ1,KLF4,PAX4,PDX1,DMRT1,CEBPA,HDAC2
	GO:0030097	Hemopoiesis	12	655	0.84	0.89	2.71e-05	9606.ENSP00000227163,9606.ENSP00000239938,9606.ENSP00000244745,9606.ENSP00000261652,9606.ENSP00000263253,9606.ENSP00000305422,9606.ENSP00000311816,9606.ENSP00000328928,9606.ENSP00000363804,9606.ENSP00000377747,9606.ENSP00000427514,9606.ENSP00000484803	SPI1,EGR1,SOX4,TNFRSF13B,EP300,CEBPB,REST,HOXB4,KLF4,CHD2,CEBPA,FOXP1
	GO:0051239	Regulation of multicellular organismal process	23	2749	0.5	0.58	2.82e-05	9606.ENSP00000162391,9606.ENSP00000222726,9606.ENSP00000227163,9606.ENSP00000239938,9606.ENSP00000244745,9606.ENSP00000262305,9606.ENSP00000305422,9606.ENSP00000311816,9606.ENSP00000323880,9606.ENSP00000329357,9606.ENSP00000354206,9606.ENSP00000359095,9606.ENSP00000363390,9606.ENSP00000363804,9606.ENSP00000368014,9606.ENSP00000369270,9606.ENSP00000371711,9606.ENSP00000427514,9606.ENSP00000430432,…	FOXJ2,HOXA5,SPI1,EGR1,SOX4,RAB11FIP3,CEBPB,REST,FOXJ1,SP1,ZNF219,PRMT6,TRIM63,KLF4,PAX4,RREB1,DMRT1,CEBPA,HDAC2,POU2F2,MEF2A,MYC,FOXP1
	GO:0048729	Tissue morphogenesis	11	565	0.87	0.88	5.32e-05	9606.ENSP00000222726,9606.ENSP00000244745,9606.ENSP00000253024,9606.ENSP00000262426,9606.ENSP00000326272,9606.ENSP00000328928,9606.ENSP00000363804,9606.ENSP00000370421,9606.ENSP00000381486,9606.ENSP00000438804,9606.ENSP00000478887	HOXA5,SOX4,TRIM28,FOXF1,FOXL1,HOXB4,KLF4,PDX1,NOTO,HNF1A,MYC
	GO:0014070	Response to organic cyclic compound	13	861	0.76	0.78	6.35e-05	9606.ENSP00000239938,9606.ENSP00000245787,9606.ENSP00000245919,9606.ENSP00000262426,9606.ENSP00000305422,9606.ENSP00000311816,9606.ENSP00000363390,9606.ENSP00000368014,9606.ENSP00000370421,9606.ENSP00000427514,9606.ENSP00000430432,9606.ENSP00000438804,9606.ENSP00000484803	EGR1,INSIG2,FOSB,FOXF1,CEBPB,REST,TRIM63,PAX4,PDX1,CEBPA,HDAC2,HNF1A,FOXP1
	GO:0033554	Cellular response to stress	17	1572	0.61	0.65	7.07e-05	9606.ENSP00000221130,9606.ENSP00000227163,9606.ENSP00000239938,9606.ENSP00000245787,9606.ENSP00000253024,9606.ENSP00000263253,9606.ENSP00000305422,9606.ENSP00000359095,9606.ENSP00000360532,9606.ENSP00000363804,9606.ENSP00000370421,9606.ENSP00000377747,9606.ENSP00000382805,9606.ENSP00000427514,9606.ENSP00000430432,9606.ENSP00000478887,9606.ENSP00000484803	GSR,SPI1,EGR1,INSIG2,TRIM28,EP300,CEBPB,PRMT6,CDC5L,KLF4,PDX1,CHD2,BACH1,CEBPA,HDAC2,MYC,FOXP1
	GO:2000026	Regulation of multicellular organismal development	16	1389	0.64	0.67	7.47e-05	9606.ENSP00000162391,9606.ENSP00000222726,9606.ENSP00000227163,9606.ENSP00000244745,9606.ENSP00000305422,9606.ENSP00000311816,9606.ENSP00000323880,9606.ENSP00000329357,9606.ENSP00000354206,9606.ENSP00000359095,9606.ENSP00000363804,9606.ENSP00000368014,9606.ENSP00000427514,9606.ENSP00000430432,9606.ENSP00000478887,9606.ENSP00000484803	FOXJ2,HOXA5,SPI1,SOX4,CEBPB,REST,FOXJ1,SP1,ZNF219,PRMT6,KLF4,PAX4,CEBPA,HDAC2,MYC,FOXP1
	GO:0002244	Hematopoietic progenitor cell differentiation	6	106	1.33	1.15	0.00010	9606.ENSP00000227163,9606.ENSP00000244745,9606.ENSP00000261652,9606.ENSP00000311816,9606.ENSP00000328928,9606.ENSP00000377747	SPI1,SOX4,TNFRSF13B,REST,HOXB4,CHD2
	GO:0050793	Regulation of developmental process	21	2492	0.5	0.55	0.00011	9606.ENSP00000162391,9606.ENSP00000222726,9606.ENSP00000227163,9606.ENSP00000244745,9606.ENSP00000264157,9606.ENSP00000305422,9606.ENSP00000311816,9606.ENSP00000323880,9606.ENSP00000328928,9606.ENSP00000329357,9606.ENSP00000354206,9606.ENSP00000359095,9606.ENSP00000363804,9606.ENSP00000368014,9606.ENSP00000369270,9606.ENSP00000371711,9606.ENSP00000391269,9606.ENSP00000427514,9606.ENSP00000430432,…	FOXJ2,HOXA5,SPI1,SOX4,CCNT2,CEBPB,REST,FOXJ1,HOXB4,SP1,ZNF219,PRMT6,KLF4,PAX4,RREB1,DMRT1,RBFOX1,CEBPA,HDAC2,MYC,FOXP1
	GO:0042127	Regulation of cell population proliferation	17	1669	0.59	0.61	0.00015	9606.ENSP00000162391,9606.ENSP00000222726,9606.ENSP00000239938,9606.ENSP00000244745,9606.ENSP00000261652,9606.ENSP00000262426,9606.ENSP00000305422,9606.ENSP00000311816,9606.ENSP00000323880,9606.ENSP00000329357,9606.ENSP00000363804,9606.ENSP00000369270,9606.ENSP00000370421,9606.ENSP00000427514,9606.ENSP00000430432,9606.ENSP00000478887,9606.ENSP00000484803	FOXJ2,HOXA5,EGR1,SOX4,TNFRSF13B,FOXF1,CEBPB,REST,FOXJ1,SP1,KLF4,RREB1,PDX1,CEBPA,HDAC2,MYC,FOXP1
	GO:1902893	Regulation of miRNA transcription	5	62	1.49	1.15	0.00018	9606.ENSP00000227163,9606.ENSP00000239938,9606.ENSP00000311816,9606.ENSP00000363804,9606.ENSP00000478887	SPI1,EGR1,REST,KLF4,MYC
	GO:0006351	Transcription, DNA-templated	10	518	0.86	0.81	0.00020	9606.ENSP00000245919,9606.ENSP00000263253,9606.ENSP00000264157,9606.ENSP00000305422,9606.ENSP00000363804,9606.ENSP00000369270,9606.ENSP00000370421,9606.ENSP00000427514,9606.ENSP00000438804,9606.ENSP00000453095	FOSB,EP300,CCNT2,CEBPB,KLF4,RREB1,PDX1,CEBPA,HNF1A,MEF2A
	GO:0051101	Regulation of DNA binding	6	124	1.26	1.04	0.00022	9606.ENSP00000253024,9606.ENSP00000263253,9606.ENSP00000311816,9606.ENSP00000363804,9606.ENSP00000370421,9606.ENSP00000430432	TRIM28,EP300,REST,KLF4,PDX1,HDAC2
	GO:0051094	Positive regulation of developmental process	15	1332	0.63	0.63	0.00023	9606.ENSP00000222726,9606.ENSP00000244745,9606.ENSP00000305422,9606.ENSP00000311816,9606.ENSP00000323880,9606.ENSP00000328928,9606.ENSP00000329357,9606.ENSP00000354206,9606.ENSP00000363804,9606.ENSP00000368014,9606.ENSP00000369270,9606.ENSP00000371711,9606.ENSP00000427514,9606.ENSP00000430432,9606.ENSP00000478887	HOXA5,SOX4,CEBPB,REST,FOXJ1,HOXB4,SP1,ZNF219,KLF4,PAX4,RREB1,DMRT1,CEBPA,HDAC2,MYC
	GO:1903706	Regulation of hemopoiesis	9	410	0.92	0.83	0.00024	9606.ENSP00000222726,9606.ENSP00000227163,9606.ENSP00000244745,9606.ENSP00000305422,9606.ENSP00000323880,9606.ENSP00000359095,9606.ENSP00000427514,9606.ENSP00000478887,9606.ENSP00000484803	HOXA5,SPI1,SOX4,CEBPB,FOXJ1,PRMT6,CEBPA,MYC,FOXP1
	GO:0009792	Embryo development ending in birth or egg hatching	11	676	0.79	0.74	0.00025	9606.ENSP00000222726,9606.ENSP00000244745,9606.ENSP00000253024,9606.ENSP00000262426,9606.ENSP00000263253,9606.ENSP00000304286,9606.ENSP00000305422,9606.ENSP00000307208,9606.ENSP00000328928,9606.ENSP00000427514,9606.ENSP00000438804	HOXA5,SOX4,TRIM28,FOXF1,EP300,FOXI1,CEBPB,BPTF,HOXB4,CEBPA,HNF1A
	GO:0031016	Pancreas development	5	74	1.41	1.05	0.00036	9606.ENSP00000244745,9606.ENSP00000262426,9606.ENSP00000368014,9606.ENSP00000370421,9606.ENSP00000438804	SOX4,FOXF1,PAX4,PDX1,HNF1A
	GO:0035295	Tube development	12	880	0.71	0.66	0.00046	9606.ENSP00000222726,9606.ENSP00000227163,9606.ENSP00000228741,9606.ENSP00000244745,9606.ENSP00000262426,9606.ENSP00000263253,9606.ENSP00000323880,9606.ENSP00000326272,9606.ENSP00000370421,9606.ENSP00000381486,9606.ENSP00000427514,9606.ENSP00000478887	HOXA5,SPI1,ELK3,SOX4,FOXF1,EP300,FOXJ1,FOXL1,PDX1,NOTO,CEBPA,MYC
	GO:0002009	Morphogenesis of an epithelium	9	457	0.87	0.75	0.00055	9606.ENSP00000222726,9606.ENSP00000244745,9606.ENSP00000253024,9606.ENSP00000262426,9606.ENSP00000328928,9606.ENSP00000363804,9606.ENSP00000370421,9606.ENSP00000381486,9606.ENSP00000478887	HOXA5,SOX4,TRIM28,FOXF1,HOXB4,KLF4,PDX1,NOTO,MYC
	GO:0006325	Chromatin organization	10	612	0.79	0.68	0.00075	9606.ENSP00000227163,9606.ENSP00000253024,9606.ENSP00000263253,9606.ENSP00000265990,9606.ENSP00000307208,9606.ENSP00000359095,9606.ENSP00000377747,9606.ENSP00000430432,9606.ENSP00000438804,9606.ENSP00000478887	SPI1,TRIM28,EP300,BTAF1,BPTF,PRMT6,CHD2,HDAC2,HNF1A,MYC
	GO:0006366	Transcription by RNA polymerase II	8	357	0.93	0.76	0.00080	9606.ENSP00000245919,9606.ENSP00000263253,9606.ENSP00000264157,9606.ENSP00000305422,9606.ENSP00000363804,9606.ENSP00000369270,9606.ENSP00000370421,9606.ENSP00000438804	FOSB,EP300,CCNT2,CEBPB,KLF4,RREB1,PDX1,HNF1A
	GO:0070887	Cellular response to chemical stimulus	20	2609	0.46	0.47	0.00085	9606.ENSP00000221130,9606.ENSP00000227163,9606.ENSP00000239938,9606.ENSP00000244745,9606.ENSP00000245787,9606.ENSP00000245919,9606.ENSP00000262426,9606.ENSP00000263253,9606.ENSP00000305422,9606.ENSP00000311816,9606.ENSP00000329357,9606.ENSP00000363804,9606.ENSP00000379368,9606.ENSP00000382805,9606.ENSP00000427514,9606.ENSP00000430432,9606.ENSP00000438804,9606.ENSP00000453095,9606.ENSP00000478887,…	GSR,SPI1,EGR1,SOX4,INSIG2,FOSB,FOXF1,EP300,CEBPB,REST,SP1,KLF4,ZNF35,BACH1,CEBPA,HDAC2,HNF1A,MEF2A,MYC,FOXP1
	GO:0051240	Positive regulation of multicellular organismal process	15	1505	0.58	0.54	0.00091	9606.ENSP00000239938,9606.ENSP00000244745,9606.ENSP00000305422,9606.ENSP00000311816,9606.ENSP00000323880,9606.ENSP00000329357,9606.ENSP00000354206,9606.ENSP00000363804,9606.ENSP00000369270,9606.ENSP00000371711,9606.ENSP00000430432,9606.ENSP00000431603,9606.ENSP00000453095,9606.ENSP00000478887,9606.ENSP00000484803	EGR1,SOX4,CEBPB,REST,FOXJ1,SP1,ZNF219,KLF4,RREB1,DMRT1,HDAC2,POU2F2,MEF2A,MYC,FOXP1
	GO:0010033	Response to organic substance	20	2692	0.45	0.45	0.0013	9606.ENSP00000227163,9606.ENSP00000239938,9606.ENSP00000244745,9606.ENSP00000245787,9606.ENSP00000245919,9606.ENSP00000262426,9606.ENSP00000263253,9606.ENSP00000305422,9606.ENSP00000311816,9606.ENSP00000329357,9606.ENSP00000363390,9606.ENSP00000363804,9606.ENSP00000368014,9606.ENSP00000370421,9606.ENSP00000379368,9606.ENSP00000427514,9606.ENSP00000430432,9606.ENSP00000438804,9606.ENSP00000478887,…	SPI1,EGR1,SOX4,INSIG2,FOSB,FOXF1,EP300,CEBPB,REST,SP1,TRIM63,KLF4,PAX4,PDX1,ZNF35,CEBPA,HDAC2,HNF1A,MYC,FOXP1
	GO:0043009	Chordate embryonic development	10	654	0.76	0.63	0.0013	9606.ENSP00000222726,9606.ENSP00000244745,9606.ENSP00000253024,9606.ENSP00000262426,9606.ENSP00000263253,9606.ENSP00000305422,9606.ENSP00000307208,9606.ENSP00000328928,9606.ENSP00000427514,9606.ENSP00000438804	HOXA5,SOX4,TRIM28,FOXF1,EP300,CEBPB,BPTF,HOXB4,CEBPA,HNF1A
	GO:0033993	Response to lipid	11	827	0.7	0.59	0.0015	9606.ENSP00000227163,9606.ENSP00000245787,9606.ENSP00000245919,9606.ENSP00000305422,9606.ENSP00000311816,9606.ENSP00000363390,9606.ENSP00000363804,9606.ENSP00000370421,9606.ENSP00000379368,9606.ENSP00000430432,9606.ENSP00000484803	SPI1,INSIG2,FOSB,CEBPB,REST,TRIM63,KLF4,PDX1,ZNF35,HDAC2,FOXP1
	GO:0080134	Regulation of response to stress	14	1373	0.59	0.52	0.0015	9606.ENSP00000227163,9606.ENSP00000244745,9606.ENSP00000245787,9606.ENSP00000253024,9606.ENSP00000262426,9606.ENSP00000263253,9606.ENSP00000305422,9606.ENSP00000311816,9606.ENSP00000363804,9606.ENSP00000369270,9606.ENSP00000370421,9606.ENSP00000427514,9606.ENSP00000478887,9606.ENSP00000484803	SPI1,SOX4,INSIG2,TRIM28,FOXF1,EP300,CEBPB,REST,KLF4,RREB1,PDX1,CEBPA,MYC,FOXP1
	GO:0002065	Columnar/cuboidal epithelial cell differentiation	5	105	1.26	0.82	0.0017	9606.ENSP00000222726,9606.ENSP00000244745,9606.ENSP00000363804,9606.ENSP00000368014,9606.ENSP00000370421	HOXA5,SOX4,KLF4,PAX4,PDX1
	GO:1902895	Positive regulation of miRNA transcription	4	48	1.5	0.89	0.0017	9606.ENSP00000227163,9606.ENSP00000239938,9606.ENSP00000363804,9606.ENSP00000478887	SPI1,EGR1,KLF4,MYC
	GO:0051241	Negative regulation of multicellular organismal process	12	1035	0.64	0.54	0.0021	9606.ENSP00000162391,9606.ENSP00000222726,9606.ENSP00000227163,9606.ENSP00000262305,9606.ENSP00000311816,9606.ENSP00000323880,9606.ENSP00000363390,9606.ENSP00000363804,9606.ENSP00000427514,9606.ENSP00000430432,9606.ENSP00000478887,9606.ENSP00000484803	FOXJ2,HOXA5,SPI1,RAB11FIP3,REST,FOXJ1,TRIM63,KLF4,CEBPA,HDAC2,MYC,FOXP1
	GO:0048562	Embryonic organ morphogenesis	7	300	0.95	0.68	0.0023	9606.ENSP00000222726,9606.ENSP00000245787,9606.ENSP00000262426,9606.ENSP00000304286,9606.ENSP00000311816,9606.ENSP00000328928,9606.ENSP00000381486	HOXA5,INSIG2,FOXF1,FOXI1,REST,HOXB4,NOTO
	GO:0045597	Positive regulation of cell differentiation	11	876	0.68	0.55	0.0024	9606.ENSP00000222726,9606.ENSP00000244745,9606.ENSP00000305422,9606.ENSP00000311816,9606.ENSP00000323880,9606.ENSP00000328928,9606.ENSP00000354206,9606.ENSP00000368014,9606.ENSP00000369270,9606.ENSP00000427514,9606.ENSP00000430432	HOXA5,SOX4,CEBPB,REST,FOXJ1,HOXB4,ZNF219,PAX4,RREB1,CEBPA,HDAC2
	GO:0080135	Regulation of cellular response to stress	10	712	0.73	0.58	0.0024	9606.ENSP00000227163,9606.ENSP00000244745,9606.ENSP00000245787,9606.ENSP00000253024,9606.ENSP00000263253,9606.ENSP00000311816,9606.ENSP00000363804,9606.ENSP00000370421,9606.ENSP00000478887,9606.ENSP00000484803	SPI1,SOX4,INSIG2,TRIM28,EP300,REST,KLF4,PDX1,MYC,FOXP1
	GO:0006950	Response to stress	22	3358	0.39	0.4	0.0026	9606.ENSP00000221130,9606.ENSP00000227163,9606.ENSP00000228741,9606.ENSP00000239938,9606.ENSP00000245787,9606.ENSP00000253024,9606.ENSP00000262426,9606.ENSP00000263253,9606.ENSP00000305422,9606.ENSP00000311816,9606.ENSP00000329357,9606.ENSP00000359095,9606.ENSP00000360532,9606.ENSP00000363804,9606.ENSP00000370421,9606.ENSP00000377747,9606.ENSP00000382805,9606.ENSP00000427514,9606.ENSP00000430432,…	GSR,SPI1,ELK3,EGR1,INSIG2,TRIM28,FOXF1,EP300,CEBPB,REST,SP1,PRMT6,CDC5L,KLF4,PDX1,CHD2,BACH1,CEBPA,HDAC2,HNF1A,MYC,FOXP1
	GO:0035019	Somatic stem cell population maintenance	4	56	1.43	0.81	0.0028	9606.ENSP00000227163,9606.ENSP00000244745,9606.ENSP00000311816,9606.ENSP00000363804	SPI1,SOX4,REST,KLF4
	GO:0072359	Circulatory system development	11	901	0.67	0.53	0.0030	9606.ENSP00000227163,9606.ENSP00000228741,9606.ENSP00000239938,9606.ENSP00000244745,9606.ENSP00000262426,9606.ENSP00000263253,9606.ENSP00000311816,9606.ENSP00000323880,9606.ENSP00000326272,9606.ENSP00000381486,9606.ENSP00000453095	SPI1,ELK3,EGR1,SOX4,FOXF1,EP300,REST,FOXJ1,FOXL1,NOTO,MEF2A
	GO:0043388	Positive regulation of DNA binding	4	58	1.42	0.79	0.0031	9606.ENSP00000253024,9606.ENSP00000263253,9606.ENSP00000363804,9606.ENSP00000370421	TRIM28,EP300,KLF4,PDX1
	GO:0060644	Mammary gland epithelial cell differentiation	3	18	1.8	0.84	0.0032	9606.ENSP00000222726,9606.ENSP00000262426,9606.ENSP00000305422	HOXA5,FOXF1,CEBPB
	GO:0034654	Nucleobase-containing compound biosynthetic process	11	913	0.66	0.53	0.0033	9606.ENSP00000245919,9606.ENSP00000263253,9606.ENSP00000263620,9606.ENSP00000264157,9606.ENSP00000305422,9606.ENSP00000363804,9606.ENSP00000369270,9606.ENSP00000370421,9606.ENSP00000427514,9606.ENSP00000438804,9606.ENSP00000453095	FOSB,EP300,ARID3A,CCNT2,CEBPB,KLF4,RREB1,PDX1,CEBPA,HNF1A,MEF2A
	GO:0045637	Regulation of myeloid cell differentiation	6	214	1.03	0.68	0.0033	9606.ENSP00000222726,9606.ENSP00000227163,9606.ENSP00000305422,9606.ENSP00000359095,9606.ENSP00000478887,9606.ENSP00000484803	HOXA5,SPI1,CEBPB,PRMT6,MYC,FOXP1
	GO:1901362	Organic cyclic compound biosynthetic process	12	1121	0.61	0.49	0.0041	9606.ENSP00000245787,9606.ENSP00000245919,9606.ENSP00000263253,9606.ENSP00000263620,9606.ENSP00000264157,9606.ENSP00000305422,9606.ENSP00000363804,9606.ENSP00000369270,9606.ENSP00000370421,9606.ENSP00000427514,9606.ENSP00000438804,9606.ENSP00000453095	INSIG2,FOSB,EP300,ARID3A,CCNT2,CEBPB,KLF4,RREB1,PDX1,CEBPA,HNF1A,MEF2A
	GO:0090304	Nucleic acid metabolic process	17	2203	0.47	0.42	0.0044	9606.ENSP00000245919,9606.ENSP00000253024,9606.ENSP00000263253,9606.ENSP00000263620,9606.ENSP00000264157,9606.ENSP00000305422,9606.ENSP00000358042,9606.ENSP00000359095,9606.ENSP00000360532,9606.ENSP00000363804,9606.ENSP00000369270,9606.ENSP00000370421,9606.ENSP00000382805,9606.ENSP00000391269,9606.ENSP00000427514,9606.ENSP00000438804,9606.ENSP00000453095	FOSB,TRIM28,EP300,ARID3A,CCNT2,CEBPB,QRSL1,PRMT6,CDC5L,KLF4,RREB1,PDX1,BACH1,RBFOX1,CEBPA,HNF1A,MEF2A
	GO:0002067	Glandular epithelial cell differentiation	4	65	1.37	0.74	0.0045	9606.ENSP00000222726,9606.ENSP00000363804,9606.ENSP00000368014,9606.ENSP00000370421	HOXA5,KLF4,PAX4,PDX1
	GO:0003002	Regionalization	7	341	0.89	0.6	0.0046	9606.ENSP00000222726,9606.ENSP00000262426,9606.ENSP00000263253,9606.ENSP00000307208,9606.ENSP00000323880,9606.ENSP00000328928,9606.ENSP00000381486	HOXA5,FOXF1,EP300,BPTF,FOXJ1,HOXB4,NOTO
	GO:1901700	Response to oxygen-containing compound	14	1547	0.54	0.45	0.0048	9606.ENSP00000227163,9606.ENSP00000239938,9606.ENSP00000244745,9606.ENSP00000245787,9606.ENSP00000245919,9606.ENSP00000305422,9606.ENSP00000329357,9606.ENSP00000363804,9606.ENSP00000368014,9606.ENSP00000370421,9606.ENSP00000379368,9606.ENSP00000430432,9606.ENSP00000438804,9606.ENSP00000484803	SPI1,EGR1,SOX4,INSIG2,FOSB,CEBPB,SP1,KLF4,PAX4,PDX1,ZNF35,HDAC2,HNF1A,FOXP1
	GO:0071310	Cellular response to organic substance	16	2019	0.48	0.41	0.0057	9606.ENSP00000227163,9606.ENSP00000239938,9606.ENSP00000244745,9606.ENSP00000245787,9606.ENSP00000245919,9606.ENSP00000262426,9606.ENSP00000263253,9606.ENSP00000305422,9606.ENSP00000311816,9606.ENSP00000329357,9606.ENSP00000363804,9606.ENSP00000379368,9606.ENSP00000427514,9606.ENSP00000430432,9606.ENSP00000438804,9606.ENSP00000484803	SPI1,EGR1,SOX4,INSIG2,FOSB,FOXF1,EP300,CEBPB,REST,SP1,KLF4,ZNF35,CEBPA,HDAC2,HNF1A,FOXP1
	GO:0001890	Placenta development	5	149	1.1	0.63	0.0068	9606.ENSP00000253024,9606.ENSP00000305422,9606.ENSP00000307208,9606.ENSP00000427514,9606.ENSP00000438804	TRIM28,CEBPB,BPTF,CEBPA,HNF1A
	GO:0009059	Macromolecule biosynthetic process	13	1394	0.55	0.44	0.0069	9606.ENSP00000245919,9606.ENSP00000263253,9606.ENSP00000263620,9606.ENSP00000264157,9606.ENSP00000305422,9606.ENSP00000326272,9606.ENSP00000358042,9606.ENSP00000363804,9606.ENSP00000369270,9606.ENSP00000370421,9606.ENSP00000427514,9606.ENSP00000438804,9606.ENSP00000453095	FOSB,EP300,ARID3A,CCNT2,CEBPB,FOXL1,QRSL1,KLF4,RREB1,PDX1,CEBPA,HNF1A,MEF2A
	GO:1903306	Negative regulation of regulated secretory pathway	3	25	1.66	0.72	0.0069	9606.ENSP00000227163,9606.ENSP00000262426,9606.ENSP00000311816	SPI1,FOXF1,REST
	GO:0071407	Cellular response to organic cyclic compound	8	508	0.78	0.53	0.0072	9606.ENSP00000239938,9606.ENSP00000245787,9606.ENSP00000262426,9606.ENSP00000305422,9606.ENSP00000311816,9606.ENSP00000427514,9606.ENSP00000430432,9606.ENSP00000438804	EGR1,INSIG2,FOXF1,CEBPB,REST,CEBPA,HDAC2,HNF1A
	GO:0051098	Regulation of binding	7	375	0.85	0.55	0.0077	9606.ENSP00000253024,9606.ENSP00000263253,9606.ENSP00000265990,9606.ENSP00000311816,9606.ENSP00000363804,9606.ENSP00000370421,9606.ENSP00000430432	TRIM28,EP300,BTAF1,REST,KLF4,PDX1,HDAC2
	GO:0048583	Regulation of response to stimulus	23	3931	0.35	0.34	0.0081	9606.ENSP00000227163,9606.ENSP00000239938,9606.ENSP00000244745,9606.ENSP00000245787,9606.ENSP00000253024,9606.ENSP00000262426,9606.ENSP00000263253,9606.ENSP00000305422,9606.ENSP00000311816,9606.ENSP00000323880,9606.ENSP00000326272,9606.ENSP00000359095,9606.ENSP00000363390,9606.ENSP00000363804,9606.ENSP00000369270,9606.ENSP00000370421,9606.ENSP00000371711,9606.ENSP00000427514,9606.ENSP00000430432,…	SPI1,EGR1,SOX4,INSIG2,TRIM28,FOXF1,EP300,CEBPB,REST,FOXJ1,FOXL1,PRMT6,TRIM63,KLF4,RREB1,PDX1,DMRT1,CEBPA,HDAC2,HNF1A,MEF2A,MYC,FOXP1
	GO:0002376	Immune system process	16	2121	0.46	0.38	0.0096	9606.ENSP00000227163,9606.ENSP00000239938,9606.ENSP00000244745,9606.ENSP00000253024,9606.ENSP00000261652,9606.ENSP00000263253,9606.ENSP00000305422,9606.ENSP00000311816,9606.ENSP00000323880,9606.ENSP00000326272,9606.ENSP00000328928,9606.ENSP00000363804,9606.ENSP00000377747,9606.ENSP00000427514,9606.ENSP00000431603,9606.ENSP00000484803	SPI1,EGR1,SOX4,TRIM28,TNFRSF13B,EP300,CEBPB,REST,FOXJ1,FOXL1,HOXB4,KLF4,CHD2,CEBPA,POU2F2,FOXP1
	GO:0042221	Response to chemical	23	4010	0.34	0.33	0.0109	9606.ENSP00000221130,9606.ENSP00000227163,9606.ENSP00000239938,9606.ENSP00000244745,9606.ENSP00000245787,9606.ENSP00000245919,9606.ENSP00000262426,9606.ENSP00000263253,9606.ENSP00000305422,9606.ENSP00000311816,9606.ENSP00000329357,9606.ENSP00000363390,9606.ENSP00000363804,9606.ENSP00000368014,9606.ENSP00000370421,9606.ENSP00000379368,9606.ENSP00000382805,9606.ENSP00000427514,9606.ENSP00000430432,…	GSR,SPI1,EGR1,SOX4,INSIG2,FOSB,FOXF1,EP300,CEBPB,REST,SP1,TRIM63,KLF4,PAX4,PDX1,ZNF35,BACH1,CEBPA,HDAC2,HNF1A,MEF2A,MYC,FOXP1
	GO:0007507	Heart development	8	548	0.74	0.48	0.0116	9606.ENSP00000244745,9606.ENSP00000262426,9606.ENSP00000263253,9606.ENSP00000311816,9606.ENSP00000323880,9606.ENSP00000326272,9606.ENSP00000381486,9606.ENSP00000453095	SOX4,FOXF1,EP300,REST,FOXJ1,FOXL1,NOTO,MEF2A
	GO:0001892	Embryonic placenta development	4	87	1.24	0.6	0.0117	9606.ENSP00000253024,9606.ENSP00000305422,9606.ENSP00000307208,9606.ENSP00000427514	TRIM28,CEBPB,BPTF,CEBPA
	GO:0008285	Negative regulation of cell population proliferation	9	713	0.68	0.45	0.0120	9606.ENSP00000244745,9606.ENSP00000261652,9606.ENSP00000305422,9606.ENSP00000311816,9606.ENSP00000323880,9606.ENSP00000363804,9606.ENSP00000370421,9606.ENSP00000427514,9606.ENSP00000478887	SOX4,TNFRSF13B,CEBPB,REST,FOXJ1,KLF4,PDX1,CEBPA,MYC
	GO:0048732	Gland development	7	419	0.8	0.48	0.0143	9606.ENSP00000222726,9606.ENSP00000262426,9606.ENSP00000305422,9606.ENSP00000344285,9606.ENSP00000370421,9606.ENSP00000427514,9606.ENSP00000438804	HOXA5,FOXF1,CEBPB,BSX,PDX1,CEBPA,HNF1A
	GO:0030324	Lung development	5	180	1.02	0.53	0.0148	9606.ENSP00000222726,9606.ENSP00000262426,9606.ENSP00000263253,9606.ENSP00000323880,9606.ENSP00000427514	HOXA5,FOXF1,EP300,FOXJ1,CEBPA
	GO:0051716	Cellular response to stimulus	30	6357	0.25	0.28	0.0167	9606.ENSP00000221130,9606.ENSP00000227163,9606.ENSP00000228741,9606.ENSP00000239938,9606.ENSP00000244745,9606.ENSP00000245787,9606.ENSP00000245919,9606.ENSP00000253024,9606.ENSP00000261652,9606.ENSP00000262426,9606.ENSP00000263253,9606.ENSP00000305422,9606.ENSP00000311816,9606.ENSP00000329357,9606.ENSP00000354206,9606.ENSP00000359095,9606.ENSP00000360532,9606.ENSP00000363390,9606.ENSP00000363804,…	GSR,SPI1,ELK3,EGR1,SOX4,INSIG2,FOSB,TRIM28,TNFRSF13B,FOXF1,EP300,CEBPB,REST,SP1,ZNF219,PRMT6,CDC5L,TRIM63,KLF4,PDX1,DMRT1,CHD2,ZNF35,BACH1,CEBPA,HDAC2,HNF1A,MEF2A,MYC,FOXP1
	GO:0002683	Negative regulation of immune system process	7	433	0.79	0.46	0.0170	9606.ENSP00000227163,9606.ENSP00000261652,9606.ENSP00000262426,9606.ENSP00000305422,9606.ENSP00000323880,9606.ENSP00000427514,9606.ENSP00000478887	SPI1,TNFRSF13B,FOXF1,CEBPB,FOXJ1,CEBPA,MYC
	GO:0051093	Negative regulation of developmental process	10	933	0.61	0.41	0.0172	9606.ENSP00000162391,9606.ENSP00000222726,9606.ENSP00000227163,9606.ENSP00000311816,9606.ENSP00000323880,9606.ENSP00000363804,9606.ENSP00000427514,9606.ENSP00000430432,9606.ENSP00000478887,9606.ENSP00000484803	FOXJ2,HOXA5,SPI1,REST,FOXJ1,KLF4,CEBPA,HDAC2,MYC,FOXP1
	GO:0006338	Chromatin remodeling	6	303	0.88	0.48	0.0177	9606.ENSP00000265990,9606.ENSP00000307208,9606.ENSP00000377747,9606.ENSP00000430432,9606.ENSP00000438804,9606.ENSP00000478887	BTAF1,BPTF,CHD2,HDAC2,HNF1A,MYC
	GO:0016070	RNA metabolic process	13	1550	0.5	0.37	0.0177	9606.ENSP00000245919,9606.ENSP00000263253,9606.ENSP00000264157,9606.ENSP00000305422,9606.ENSP00000358042,9606.ENSP00000360532,9606.ENSP00000363804,9606.ENSP00000369270,9606.ENSP00000370421,9606.ENSP00000391269,9606.ENSP00000427514,9606.ENSP00000438804,9606.ENSP00000453095	FOSB,EP300,CCNT2,CEBPB,QRSL1,CDC5L,KLF4,RREB1,PDX1,RBFOX1,CEBPA,HNF1A,MEF2A
	GO:0008284	Positive regulation of cell population proliferation	10	945	0.6	0.4	0.0187	9606.ENSP00000162391,9606.ENSP00000239938,9606.ENSP00000244745,9606.ENSP00000262426,9606.ENSP00000329357,9606.ENSP00000369270,9606.ENSP00000370421,9606.ENSP00000430432,9606.ENSP00000478887,9606.ENSP00000484803	FOXJ2,EGR1,SOX4,FOXF1,SP1,RREB1,PDX1,HDAC2,MYC,FOXP1
	GO:0002695	Negative regulation of leukocyte activation	5	196	0.99	0.49	0.0204	9606.ENSP00000227163,9606.ENSP00000261652,9606.ENSP00000262426,9606.ENSP00000305422,9606.ENSP00000323880	SPI1,TNFRSF13B,FOXF1,CEBPB,FOXJ1
	GO:0009719	Response to endogenous stimulus	12	1363	0.52	0.37	0.0207	9606.ENSP00000227163,9606.ENSP00000239938,9606.ENSP00000245787,9606.ENSP00000245919,9606.ENSP00000263253,9606.ENSP00000305422,9606.ENSP00000311816,9606.ENSP00000329357,9606.ENSP00000363390,9606.ENSP00000370421,9606.ENSP00000430432,9606.ENSP00000438804	SPI1,EGR1,INSIG2,FOSB,EP300,CEBPB,REST,SP1,TRIM63,PDX1,HDAC2,HNF1A
	GO:0045347	Negative regulation of MHC class II biosynthetic process	2	6	2.1	0.59	0.0207	9606.ENSP00000227163,9606.ENSP00000430432	SPI1,HDAC2
	GO:1901796	Regulation of signal transduction by p53 class mediator	4	105	1.16	0.52	0.0211	9606.ENSP00000244745,9606.ENSP00000263253,9606.ENSP00000359095,9606.ENSP00000478887	SOX4,EP300,PRMT6,MYC
	GO:0070482	Response to oxygen levels	6	318	0.85	0.46	0.0216	9606.ENSP00000239938,9606.ENSP00000263253,9606.ENSP00000311816,9606.ENSP00000382805,9606.ENSP00000430432,9606.ENSP00000478887	EGR1,EP300,REST,BACH1,HDAC2,MYC
	GO:0031018	Endocrine pancreas development	3	41	1.44	0.54	0.0224	9606.ENSP00000244745,9606.ENSP00000368014,9606.ENSP00000370421	SOX4,PAX4,PDX1
	GO:0010742	Macrophage derived foam cell differentiation	2	7	2.03	0.56	0.0253	9606.ENSP00000263253,9606.ENSP00000356591	EP300,SOAT1
	GO:0034097	Response to cytokine	9	804	0.63	0.39	0.0253	9606.ENSP00000227163,9606.ENSP00000239938,9606.ENSP00000262426,9606.ENSP00000305422,9606.ENSP00000363390,9606.ENSP00000363804,9606.ENSP00000370421,9606.ENSP00000427514,9606.ENSP00000484803	SPI1,EGR1,FOXF1,CEBPB,TRIM63,KLF4,PDX1,CEBPA,FOXP1
	GO:0010467	Gene expression	15	2101	0.43	0.32	0.0263	9606.ENSP00000244745,9606.ENSP00000245919,9606.ENSP00000263253,9606.ENSP00000264157,9606.ENSP00000305422,9606.ENSP00000358042,9606.ENSP00000360532,9606.ENSP00000363804,9606.ENSP00000369270,9606.ENSP00000370421,9606.ENSP00000377747,9606.ENSP00000391269,9606.ENSP00000427514,9606.ENSP00000438804,9606.ENSP00000453095	SOX4,FOSB,EP300,CCNT2,CEBPB,QRSL1,CDC5L,KLF4,RREB1,PDX1,CHD2,RBFOX1,CEBPA,HNF1A,MEF2A
	GO:0009952	Anterior/posterior pattern specification	5	216	0.94	0.45	0.0289	9606.ENSP00000222726,9606.ENSP00000262426,9606.ENSP00000263253,9606.ENSP00000307208,9606.ENSP00000328928	HOXA5,FOXF1,EP300,BPTF,HOXB4
	GO:0002682	Regulation of immune system process	12	1438	0.5	0.34	0.0299	9606.ENSP00000222726,9606.ENSP00000227163,9606.ENSP00000244745,9606.ENSP00000261652,9606.ENSP00000262426,9606.ENSP00000263253,9606.ENSP00000305422,9606.ENSP00000323880,9606.ENSP00000359095,9606.ENSP00000427514,9606.ENSP00000478887,9606.ENSP00000484803	HOXA5,SPI1,SOX4,TNFRSF13B,FOXF1,EP300,CEBPB,FOXJ1,PRMT6,CEBPA,MYC,FOXP1
	GO:0008203	Cholesterol metabolic process	4	119	1.1	0.47	0.0299	9606.ENSP00000245787,9606.ENSP00000356591,9606.ENSP00000427514,9606.ENSP00000438804	INSIG2,SOAT1,CEBPA,HNF1A
	GO:0045444	Fat cell differentiation	4	118	1.11	0.47	0.0299	9606.ENSP00000263253,9606.ENSP00000305422,9606.ENSP00000363804,9606.ENSP00000427514	EP300,CEBPB,KLF4,CEBPA
	GO:0060548	Negative regulation of cell death	10	1016	0.57	0.36	0.0299	9606.ENSP00000244745,9606.ENSP00000305422,9606.ENSP00000311816,9606.ENSP00000363804,9606.ENSP00000368014,9606.ENSP00000370421,9606.ENSP00000430432,9606.ENSP00000438804,9606.ENSP00000478887,9606.ENSP00000484803	SOX4,CEBPB,REST,KLF4,PAX4,PDX1,HDAC2,HNF1A,MYC,FOXP1
	GO:0070933	Histone H4 deacetylation	2	8	1.98	0.53	0.0299	9606.ENSP00000311816,9606.ENSP00000430432	REST,HDAC2
	GO:1901360	Organic cyclic compound metabolic process	19	3181	0.35	0.29	0.0299	9606.ENSP00000245787,9606.ENSP00000245919,9606.ENSP00000253024,9606.ENSP00000263253,9606.ENSP00000263620,9606.ENSP00000264157,9606.ENSP00000305422,9606.ENSP00000356591,9606.ENSP00000358042,9606.ENSP00000359095,9606.ENSP00000360532,9606.ENSP00000363804,9606.ENSP00000369270,9606.ENSP00000370421,9606.ENSP00000382805,9606.ENSP00000391269,9606.ENSP00000427514,9606.ENSP00000438804,9606.ENSP00000453095	INSIG2,FOSB,TRIM28,EP300,ARID3A,CCNT2,CEBPB,SOAT1,QRSL1,PRMT6,CDC5L,KLF4,RREB1,PDX1,BACH1,RBFOX1,CEBPA,HNF1A,MEF2A
	GO:0061061	Muscle structure development	7	498	0.73	0.39	0.0324	9606.ENSP00000239938,9606.ENSP00000262426,9606.ENSP00000263253,9606.ENSP00000264157,9606.ENSP00000311816,9606.ENSP00000377747,9606.ENSP00000453095	EGR1,FOXF1,EP300,CCNT2,REST,CHD2,MEF2A
	GO:0043618	Regulation of transcription from RNA polymerase II promoter in response to stress	3	49	1.37	0.49	0.0330	9606.ENSP00000239938,9606.ENSP00000305422,9606.ENSP00000382805	EGR1,CEBPB,BACH1
	GO:0042981	Regulation of apoptotic process	12	1462	0.49	0.33	0.0337	9606.ENSP00000222726,9606.ENSP00000239938,9606.ENSP00000244745,9606.ENSP00000305422,9606.ENSP00000311816,9606.ENSP00000363804,9606.ENSP00000368014,9606.ENSP00000370421,9606.ENSP00000430432,9606.ENSP00000438804,9606.ENSP00000478887,9606.ENSP00000484803	HOXA5,EGR1,SOX4,CEBPB,REST,KLF4,PAX4,PDX1,HDAC2,HNF1A,MYC,FOXP1
	GO:1901724	Positive regulation of cell proliferation involved in kidney development	2	9	1.93	0.51	0.0346	9606.ENSP00000239938,9606.ENSP00000478887	EGR1,MYC
	GO:0030879	Mammary gland development	4	128	1.07	0.44	0.0376	9606.ENSP00000222726,9606.ENSP00000262426,9606.ENSP00000305422,9606.ENSP00000344285	HOXA5,FOXF1,CEBPB,BSX
	GO:0035270	Endocrine system development	4	130	1.07	0.43	0.0393	9606.ENSP00000222726,9606.ENSP00000244745,9606.ENSP00000368014,9606.ENSP00000370421	HOXA5,SOX4,PAX4,PDX1
	GO:0044271	Cellular nitrogen compound biosynthetic process	12	1494	0.48	0.32	0.0393	9606.ENSP00000245919,9606.ENSP00000263253,9606.ENSP00000263620,9606.ENSP00000264157,9606.ENSP00000305422,9606.ENSP00000358042,9606.ENSP00000363804,9606.ENSP00000369270,9606.ENSP00000370421,9606.ENSP00000427514,9606.ENSP00000438804,9606.ENSP00000453095	FOSB,EP300,ARID3A,CCNT2,CEBPB,QRSL1,KLF4,RREB1,PDX1,CEBPA,HNF1A,MEF2A
	GO:0001889	Liver development	4	131	1.06	0.43	0.0395	9606.ENSP00000305422,9606.ENSP00000370421,9606.ENSP00000427514,9606.ENSP00000438804	CEBPB,PDX1,CEBPA,HNF1A
	GO:0048565	Digestive tract development	4	131	1.06	0.43	0.0395	9606.ENSP00000222726,9606.ENSP00000262426,9606.ENSP00000326272,9606.ENSP00000370421	HOXA5,FOXF1,FOXL1,PDX1
	GO:0046883	Regulation of hormone secretion	5	239	0.9	0.41	0.0398	9606.ENSP00000244745,9606.ENSP00000262305,9606.ENSP00000311816,9606.ENSP00000370421,9606.ENSP00000438804	SOX4,RAB11FIP3,REST,PDX1,HNF1A
	GO:2000677	Regulation of transcription regulatory region DNA binding	3	54	1.32	0.46	0.0404	9606.ENSP00000263253,9606.ENSP00000311816,9606.ENSP00000363804	EP300,REST,KLF4
	GO:0010611	Regulation of cardiac muscle hypertrophy	3	55	1.32	0.45	0.0420	9606.ENSP00000363390,9606.ENSP00000453095,9606.ENSP00000484803	TRIM63,MEF2A,FOXP1
	GO:0050896	Response to stimulus	33	7835	0.2	0.24	0.0420	9606.ENSP00000221130,9606.ENSP00000227163,9606.ENSP00000228741,9606.ENSP00000239938,9606.ENSP00000244745,9606.ENSP00000245787,9606.ENSP00000245919,9606.ENSP00000253024,9606.ENSP00000261652,9606.ENSP00000262426,9606.ENSP00000263253,9606.ENSP00000305422,9606.ENSP00000311816,9606.ENSP00000323880,9606.ENSP00000329357,9606.ENSP00000354206,9606.ENSP00000359095,9606.ENSP00000360532,9606.ENSP00000363390,…	GSR,SPI1,ELK3,EGR1,SOX4,INSIG2,FOSB,TRIM28,TNFRSF13B,FOXF1,EP300,CEBPB,REST,FOXJ1,SP1,ZNF219,PRMT6,CDC5L,TRIM63,KLF4,PAX4,PDX1,DMRT1,CHD2,ZNF35,BACH1,CEBPA,HDAC2,POU2F2,HNF1A,MEF2A,MYC,FOXP1
	GO:0009749	Response to glucose	4	137	1.04	0.42	0.0443	9606.ENSP00000239938,9606.ENSP00000244745,9606.ENSP00000370421,9606.ENSP00000438804	EGR1,SOX4,PDX1,HNF1A
	GO:0007494	Midgut development	2	11	1.84	0.47	0.0444	9606.ENSP00000262426,9606.ENSP00000326272	FOXF1,FOXL1
	GO:0060174	Limb bud formation	2	11	1.84	0.47	0.0444	9606.ENSP00000244745,9606.ENSP00000354206	SOX4,ZNF219
	GO:0007623	Circadian rhythm	4	139	1.04	0.41	0.0459	9606.ENSP00000239938,9606.ENSP00000263253,9606.ENSP00000368014,9606.ENSP00000430432	EGR1,EP300,PAX4,HDAC2
	GO:0050708	Regulation of protein secretion	5	250	0.88	0.39	0.0459	9606.ENSP00000244745,9606.ENSP00000262305,9606.ENSP00000311816,9606.ENSP00000370421,9606.ENSP00000438804	SOX4,RAB11FIP3,REST,PDX1,HNF1A
	GO:1903531	Negative regulation of secretion by cell	4	141	1.03	0.41	0.0476	9606.ENSP00000227163,9606.ENSP00000262305,9606.ENSP00000262426,9606.ENSP00000311816	SPI1,RAB11FIP3,FOXF1,REST
	GO:0001701	In utero embryonic development	6	393	0.76	0.36	0.0495	9606.ENSP00000253024,9606.ENSP00000262426,9606.ENSP00000305422,9606.ENSP00000307208,9606.ENSP00000427514,9606.ENSP00000438804	TRIM28,FOXF1,CEBPB,BPTF,CEBPA,HNF1A
	GO:0002320	Lymphoid progenitor cell differentiation	2	12	1.8	0.45	0.0495	9606.ENSP00000227163,9606.ENSP00000244745	SPI1,SOX4
	GO:0002357	Defense response to tumor cell	2	12	1.8	0.45	0.0495	9606.ENSP00000227163,9606.ENSP00000363804	SPI1,KLF4
	GO:0002887	Negative regulation of myeloid leukocyte mediated immunity	2	12	1.8	0.45	0.0495	9606.ENSP00000227163,9606.ENSP00000262426	SPI1,FOXF1
	GO:0035108	Limb morphogenesis	4	144	1.02	0.4	0.0495	9606.ENSP00000244745,9606.ENSP00000354206,9606.ENSP00000430432,9606.ENSP00000438804	SOX4,ZNF219,HDAC2,HNF1A
	GO:0051384	Response to glucocorticoid	4	144	1.02	0.4	0.0495	9606.ENSP00000245919,9606.ENSP00000311816,9606.ENSP00000363390,9606.ENSP00000370421	FOSB,REST,TRIM63,PDX1
	GO:0061418	Regulation of transcription from RNA polymerase II promoter in response to hypoxia	2	12	1.8	0.45	0.0495	9606.ENSP00000239938,9606.ENSP00000382805	EGR1,BACH1
	GO:0002521	Leukocyte differentiation	6	396	0.76	0.36	0.0496	9606.ENSP00000227163,9606.ENSP00000239938,9606.ENSP00000244745,9606.ENSP00000263253,9606.ENSP00000427514,9606.ENSP00000484803	SPI1,EGR1,SOX4,EP300,CEBPA,FOXP1
	GO:0016570	Histone modification	6	396	0.76	0.36	0.0496	9606.ENSP00000227163,9606.ENSP00000263253,9606.ENSP00000311816,9606.ENSP00000359095,9606.ENSP00000430432,9606.ENSP00000438804	SPI1,EP300,REST,PRMT6,HDAC2,HNF1A
GO molecular function complete	GO:0000977	RNA polymerase II transcription regulatory region sequence-specific DNA binding	36	1409	0.99	2.1	1.40e-25	9606.ENSP00000162391,9606.ENSP00000222726,9606.ENSP00000227163,9606.ENSP00000228741,9606.ENSP00000239938,9606.ENSP00000244745,9606.ENSP00000245919,9606.ENSP00000262426,9606.ENSP00000304286,9606.ENSP00000305422,9606.ENSP00000307208,9606.ENSP00000311816,9606.ENSP00000323880,9606.ENSP00000326272,9606.ENSP00000328928,9606.ENSP00000329357,9606.ENSP00000344285,9606.ENSP00000354206,9606.ENSP00000360532,…	FOXJ2,HOXA5,SPI1,ELK3,EGR1,SOX4,FOSB,FOXF1,FOXI1,CEBPB,BPTF,REST,FOXJ1,FOXL1,HOXB4,SP1,BSX,ZNF219,CDC5L,ZNF691,KLF4,PAX4,RREB1,PDX1,DMRT1,CHD2,ZNF35,NOTO,BACH1,ZNF740,CEBPA,POU2F2,HNF1A,MEF2A,MYC,FOXP1
	GO:0000978	RNA polymerase II cis-regulatory region sequence-specific DNA binding	34	1196	1.03	2.27	2.33e-25	9606.ENSP00000162391,9606.ENSP00000222726,9606.ENSP00000227163,9606.ENSP00000228741,9606.ENSP00000239938,9606.ENSP00000244745,9606.ENSP00000245919,9606.ENSP00000262426,9606.ENSP00000304286,9606.ENSP00000305422,9606.ENSP00000307208,9606.ENSP00000311816,9606.ENSP00000323880,9606.ENSP00000326272,9606.ENSP00000328928,9606.ENSP00000329357,9606.ENSP00000344285,9606.ENSP00000354206,9606.ENSP00000361580,…	FOXJ2,HOXA5,SPI1,ELK3,EGR1,SOX4,FOSB,FOXF1,FOXI1,CEBPB,BPTF,REST,FOXJ1,FOXL1,HOXB4,SP1,BSX,ZNF219,ZNF691,KLF4,PAX4,RREB1,PDX1,DMRT1,CHD2,NOTO,BACH1,ZNF740,CEBPA,POU2F2,HNF1A,MEF2A,MYC,FOXP1
	GO:0003677	DNA binding	42	2498	0.8	1.5	2.33e-25	9606.ENSP00000162391,9606.ENSP00000222726,9606.ENSP00000227163,9606.ENSP00000228741,9606.ENSP00000239938,9606.ENSP00000244745,9606.ENSP00000245919,9606.ENSP00000253024,9606.ENSP00000262426,9606.ENSP00000263253,9606.ENSP00000263620,9606.ENSP00000265990,9606.ENSP00000304286,9606.ENSP00000305422,9606.ENSP00000307208,9606.ENSP00000311816,9606.ENSP00000323880,9606.ENSP00000326272,9606.ENSP00000328928,…	FOXJ2,HOXA5,SPI1,ELK3,EGR1,SOX4,FOSB,TRIM28,FOXF1,EP300,ARID3A,BTAF1,FOXI1,CEBPB,BPTF,REST,FOXJ1,FOXL1,HOXB4,SP1,BSX,ZNF219,CDC5L,ZNF691,KLF4,PAX4,RREB1,SPZ1,PDX1,DMRT1,CHD2,ZNF35,NOTO,BACH1,ZNF740,CEBPA,HDAC2,POU2F2,HNF1A,MEF2A,MYC,FOXP1
	GO:0043565	Sequence-specific DNA binding	37	1666	0.92	1.88	2.33e-25	9606.ENSP00000162391,9606.ENSP00000222726,9606.ENSP00000227163,9606.ENSP00000228741,9606.ENSP00000239938,9606.ENSP00000244745,9606.ENSP00000245919,9606.ENSP00000262426,9606.ENSP00000304286,9606.ENSP00000305422,9606.ENSP00000307208,9606.ENSP00000311816,9606.ENSP00000323880,9606.ENSP00000326272,9606.ENSP00000328928,9606.ENSP00000329357,9606.ENSP00000344285,9606.ENSP00000354206,9606.ENSP00000360532,…	FOXJ2,HOXA5,SPI1,ELK3,EGR1,SOX4,FOSB,FOXF1,FOXI1,CEBPB,BPTF,REST,FOXJ1,FOXL1,HOXB4,SP1,BSX,ZNF219,CDC5L,ZNF691,KLF4,PAX4,RREB1,PDX1,DMRT1,CHD2,ZNF35,NOTO,BACH1,ZNF740,CEBPA,HDAC2,POU2F2,HNF1A,MEF2A,MYC,FOXP1
	GO:0140110	Transcription regulator activity	39	1931	0.88	1.75	2.33e-25	9606.ENSP00000162391,9606.ENSP00000222726,9606.ENSP00000227163,9606.ENSP00000228741,9606.ENSP00000239938,9606.ENSP00000244745,9606.ENSP00000245919,9606.ENSP00000253024,9606.ENSP00000262426,9606.ENSP00000263253,9606.ENSP00000263620,9606.ENSP00000265990,9606.ENSP00000304286,9606.ENSP00000305422,9606.ENSP00000311816,9606.ENSP00000323880,9606.ENSP00000326272,9606.ENSP00000328928,9606.ENSP00000329357,…	FOXJ2,HOXA5,SPI1,ELK3,EGR1,SOX4,FOSB,TRIM28,FOXF1,EP300,ARID3A,BTAF1,FOXI1,CEBPB,REST,FOXJ1,FOXL1,HOXB4,SP1,BSX,ZNF219,CDC5L,ZNF691,KLF4,PAX4,RREB1,SPZ1,PDX1,DMRT1,ZNF35,NOTO,BACH1,ZNF740,CEBPA,POU2F2,HNF1A,MEF2A,MYC,FOXP1
	GO:0003700	DNA-binding transcription factor activity	35	1420	0.97	2.03	5.41e-25	9606.ENSP00000162391,9606.ENSP00000222726,9606.ENSP00000227163,9606.ENSP00000228741,9606.ENSP00000239938,9606.ENSP00000244745,9606.ENSP00000245919,9606.ENSP00000262426,9606.ENSP00000304286,9606.ENSP00000305422,9606.ENSP00000311816,9606.ENSP00000323880,9606.ENSP00000326272,9606.ENSP00000328928,9606.ENSP00000329357,9606.ENSP00000344285,9606.ENSP00000354206,9606.ENSP00000360532,9606.ENSP00000361580,…	FOXJ2,HOXA5,SPI1,ELK3,EGR1,SOX4,FOSB,FOXF1,FOXI1,CEBPB,REST,FOXJ1,FOXL1,HOXB4,SP1,BSX,ZNF219,CDC5L,ZNF691,KLF4,PAX4,RREB1,SPZ1,PDX1,DMRT1,ZNF35,NOTO,BACH1,ZNF740,CEBPA,POU2F2,HNF1A,MEF2A,MYC,FOXP1
	GO:0000981	DNA-binding transcription factor activity, RNA polymerase II-specific	33	1368	0.96	1.96	7.02e-23	9606.ENSP00000162391,9606.ENSP00000222726,9606.ENSP00000227163,9606.ENSP00000228741,9606.ENSP00000239938,9606.ENSP00000244745,9606.ENSP00000245919,9606.ENSP00000262426,9606.ENSP00000304286,9606.ENSP00000305422,9606.ENSP00000311816,9606.ENSP00000323880,9606.ENSP00000326272,9606.ENSP00000328928,9606.ENSP00000329357,9606.ENSP00000344285,9606.ENSP00000354206,9606.ENSP00000360532,9606.ENSP00000363804,…	FOXJ2,HOXA5,SPI1,ELK3,EGR1,SOX4,FOSB,FOXF1,FOXI1,CEBPB,REST,FOXJ1,FOXL1,HOXB4,SP1,BSX,ZNF219,CDC5L,KLF4,PAX4,RREB1,PDX1,DMRT1,ZNF35,NOTO,BACH1,ZNF740,CEBPA,POU2F2,HNF1A,MEF2A,MYC,FOXP1
	GO:0003676	Nucleic acid binding	44	4003	0.62	1.02	2.06e-20	9606.ENSP00000162391,9606.ENSP00000222726,9606.ENSP00000227163,9606.ENSP00000228741,9606.ENSP00000239938,9606.ENSP00000244745,9606.ENSP00000245919,9606.ENSP00000253024,9606.ENSP00000262426,9606.ENSP00000263253,9606.ENSP00000263620,9606.ENSP00000264157,9606.ENSP00000265990,9606.ENSP00000304286,9606.ENSP00000305422,9606.ENSP00000307208,9606.ENSP00000311816,9606.ENSP00000323880,9606.ENSP00000326272,…	FOXJ2,HOXA5,SPI1,ELK3,EGR1,SOX4,FOSB,TRIM28,FOXF1,EP300,ARID3A,CCNT2,BTAF1,FOXI1,CEBPB,BPTF,REST,FOXJ1,FOXL1,HOXB4,SP1,BSX,ZNF219,CDC5L,ZNF691,KLF4,PAX4,RREB1,SPZ1,PDX1,DMRT1,CHD2,ZNF35,NOTO,BACH1,RBFOX1,ZNF740,CEBPA,HDAC2,POU2F2,HNF1A,MEF2A,MYC,FOXP1
	GO:0001228	DNA-binding transcription activator activity, RNA polymerase II-specific	21	458	1.24	2.76	2.63e-18	9606.ENSP00000162391,9606.ENSP00000222726,9606.ENSP00000227163,9606.ENSP00000228741,9606.ENSP00000239938,9606.ENSP00000244745,9606.ENSP00000245919,9606.ENSP00000262426,9606.ENSP00000304286,9606.ENSP00000305422,9606.ENSP00000323880,9606.ENSP00000329357,9606.ENSP00000360532,9606.ENSP00000363804,9606.ENSP00000369270,9606.ENSP00000371711,9606.ENSP00000382805,9606.ENSP00000427514,9606.ENSP00000438804,…	FOXJ2,HOXA5,SPI1,ELK3,EGR1,SOX4,FOSB,FOXF1,FOXI1,CEBPB,FOXJ1,SP1,CDC5L,KLF4,RREB1,DMRT1,BACH1,CEBPA,HNF1A,MEF2A,MYC
	GO:0097159	Organic cyclic compound binding	48	6050	0.48	0.75	5.56e-18	9606.ENSP00000162391,9606.ENSP00000221130,9606.ENSP00000222726,9606.ENSP00000227163,9606.ENSP00000228741,9606.ENSP00000239938,9606.ENSP00000244745,9606.ENSP00000245787,9606.ENSP00000245919,9606.ENSP00000253024,9606.ENSP00000262426,9606.ENSP00000263253,9606.ENSP00000263620,9606.ENSP00000264157,9606.ENSP00000265990,9606.ENSP00000304286,9606.ENSP00000305422,9606.ENSP00000307208,9606.ENSP00000311816,…	FOXJ2,GSR,HOXA5,SPI1,ELK3,EGR1,SOX4,INSIG2,FOSB,TRIM28,FOXF1,EP300,ARID3A,CCNT2,BTAF1,FOXI1,CEBPB,BPTF,REST,FOXJ1,FOXL1,HOXB4,SP1,BSX,ZNF219,SOAT1,QRSL1,CDC5L,ZNF691,KLF4,PAX4,RREB1,SPZ1,PDX1,DMRT1,CHD2,ZNF35,NOTO,BACH1,RBFOX1,ZNF740,CEBPA,HDAC2,POU2F2,HNF1A,MEF2A,MYC,FOXP1
	GO:1901363	Heterocyclic compound binding	47	5977	0.47	0.74	6.61e-17	9606.ENSP00000162391,9606.ENSP00000221130,9606.ENSP00000222726,9606.ENSP00000227163,9606.ENSP00000228741,9606.ENSP00000239938,9606.ENSP00000244745,9606.ENSP00000245919,9606.ENSP00000253024,9606.ENSP00000262426,9606.ENSP00000263253,9606.ENSP00000263620,9606.ENSP00000264157,9606.ENSP00000265990,9606.ENSP00000304286,9606.ENSP00000305422,9606.ENSP00000307208,9606.ENSP00000311816,9606.ENSP00000323880,…	FOXJ2,GSR,HOXA5,SPI1,ELK3,EGR1,SOX4,FOSB,TRIM28,FOXF1,EP300,ARID3A,CCNT2,BTAF1,FOXI1,CEBPB,BPTF,REST,FOXJ1,FOXL1,HOXB4,SP1,BSX,ZNF219,SOAT1,QRSL1,CDC5L,ZNF691,KLF4,PAX4,RREB1,SPZ1,PDX1,DMRT1,CHD2,ZNF35,NOTO,BACH1,RBFOX1,ZNF740,CEBPA,HDAC2,POU2F2,HNF1A,MEF2A,MYC,FOXP1
	GO:0003682	Chromatin binding	17	584	1.04	1.71	2.94e-11	9606.ENSP00000227163,9606.ENSP00000239938,9606.ENSP00000253024,9606.ENSP00000263253,9606.ENSP00000263620,9606.ENSP00000264157,9606.ENSP00000305422,9606.ENSP00000311816,9606.ENSP00000359095,9606.ENSP00000363804,9606.ENSP00000370421,9606.ENSP00000371711,9606.ENSP00000377747,9606.ENSP00000427514,9606.ENSP00000430432,9606.ENSP00000438804,9606.ENSP00000453095	SPI1,EGR1,TRIM28,EP300,ARID3A,CCNT2,CEBPB,REST,PRMT6,KLF4,PDX1,DMRT1,CHD2,CEBPA,HDAC2,HNF1A,MEF2A
	GO:0008134	Transcription factor binding	14	587	0.96	1.27	7.94e-08	9606.ENSP00000227163,9606.ENSP00000263253,9606.ENSP00000264157,9606.ENSP00000265990,9606.ENSP00000305422,9606.ENSP00000311816,9606.ENSP00000329357,9606.ENSP00000363804,9606.ENSP00000427514,9606.ENSP00000430432,9606.ENSP00000438804,9606.ENSP00000453095,9606.ENSP00000478887,9606.ENSP00000484803	SPI1,EP300,CCNT2,BTAF1,CEBPB,REST,SP1,KLF4,CEBPA,HDAC2,HNF1A,MEF2A,MYC,FOXP1
	GO:0005488	Binding	51	12838	0.18	0.36	1.57e-06	9606.ENSP00000162391,9606.ENSP00000221130,9606.ENSP00000222726,9606.ENSP00000227163,9606.ENSP00000228741,9606.ENSP00000239938,9606.ENSP00000244745,9606.ENSP00000245787,9606.ENSP00000245919,9606.ENSP00000253024,9606.ENSP00000262305,9606.ENSP00000262426,9606.ENSP00000263253,9606.ENSP00000263620,9606.ENSP00000264157,9606.ENSP00000265990,9606.ENSP00000304286,9606.ENSP00000305422,9606.ENSP00000307208,…	FOXJ2,GSR,HOXA5,SPI1,ELK3,EGR1,SOX4,INSIG2,FOSB,TRIM28,RAB11FIP3,FOXF1,EP300,ARID3A,CCNT2,BTAF1,FOXI1,CEBPB,BPTF,REST,FOXJ1,FOXL1,HOXB4,SP1,BSX,ZNF219,SOAT1,QRSL1,PRMT6,CDC5L,ZNF691,TRIM63,KLF4,PAX4,RREB1,SPZ1,PDX1,DMRT1,CHD2,ZNF35,NOTO,BACH1,RBFOX1,ZNF740,CEBPA,HDAC2,POU2F2,HNF1A,MEF2A,MYC,FOXP1
	GO:0061629	RNA polymerase II-specific DNA-binding transcription factor binding	10	353	1.03	1.14	7.27e-06	9606.ENSP00000227163,9606.ENSP00000263253,9606.ENSP00000305422,9606.ENSP00000311816,9606.ENSP00000329357,9606.ENSP00000363804,9606.ENSP00000427514,9606.ENSP00000430432,9606.ENSP00000453095,9606.ENSP00000484803	SPI1,EP300,CEBPB,REST,SP1,KLF4,CEBPA,HDAC2,MEF2A,FOXP1
	GO:0140297	DNA-binding transcription factor binding	11	484	0.93	1.02	1.17e-05	9606.ENSP00000227163,9606.ENSP00000263253,9606.ENSP00000305422,9606.ENSP00000311816,9606.ENSP00000329357,9606.ENSP00000363804,9606.ENSP00000427514,9606.ENSP00000430432,9606.ENSP00000453095,9606.ENSP00000478887,9606.ENSP00000484803	SPI1,EP300,CEBPB,REST,SP1,KLF4,CEBPA,HDAC2,MEF2A,MYC,FOXP1
	GO:0001227	DNA-binding transcription repressor activity, RNA polymerase II-specific	9	329	1.02	1.01	4.67e-05	9606.ENSP00000227163,9606.ENSP00000228741,9606.ENSP00000305422,9606.ENSP00000311816,9606.ENSP00000354206,9606.ENSP00000368014,9606.ENSP00000382805,9606.ENSP00000478887,9606.ENSP00000484803	SPI1,ELK3,CEBPB,REST,ZNF219,PAX4,BACH1,MYC,FOXP1
	GO:0035035	Histone acetyltransferase binding	4	23	1.82	1.27	0.00014	9606.ENSP00000239938,9606.ENSP00000305422,9606.ENSP00000329357,9606.ENSP00000453095	EGR1,CEBPB,SP1,MEF2A
	GO:1990841	Promoter-specific chromatin binding	5	63	1.48	1.15	0.00018	9606.ENSP00000239938,9606.ENSP00000253024,9606.ENSP00000363804,9606.ENSP00000370421,9606.ENSP00000430432	EGR1,TRIM28,KLF4,PDX1,HDAC2
	GO:0001046	Core promoter sequence-specific DNA binding	4	40	1.58	0.97	0.00098	9606.ENSP00000305422,9606.ENSP00000311816,9606.ENSP00000478887,9606.ENSP00000484803	CEBPB,REST,MYC,FOXP1
	GO:0097677	STAT family protein binding	3	11	2.01	1.01	0.0011	9606.ENSP00000227163,9606.ENSP00000263253,9606.ENSP00000427514	SPI1,EP300,CEBPA
	GO:0001221	Transcription coregulator binding	5	114	1.22	0.77	0.0026	9606.ENSP00000263253,9606.ENSP00000264157,9606.ENSP00000329357,9606.ENSP00000438804,9606.ENSP00000478887	EP300,CCNT2,SP1,HNF1A,MYC
	GO:0042826	Histone deacetylase binding	5	125	1.18	0.72	0.0038	9606.ENSP00000227163,9606.ENSP00000305422,9606.ENSP00000329357,9606.ENSP00000430432,9606.ENSP00000453095	SPI1,CEBPB,SP1,HDAC2,MEF2A
	GO:0031490	Chromatin DNA binding	4	102	1.17	0.49	0.0277	9606.ENSP00000263253,9606.ENSP00000305422,9606.ENSP00000363804,9606.ENSP00000427514	EP300,CEBPB,KLF4,CEBPA
	GO:0001223	Transcription coactivator binding	3	43	1.42	0.47	0.0372	9606.ENSP00000263253,9606.ENSP00000264157,9606.ENSP00000438804	EP300,CCNT2,HNF1A
GO cellular component complete	GO:0000785	Chromatin	32	1285	0.97	1.98	1.14e-21	9606.ENSP00000162391,9606.ENSP00000222726,9606.ENSP00000227163,9606.ENSP00000228741,9606.ENSP00000239938,9606.ENSP00000244745,9606.ENSP00000245919,9606.ENSP00000253024,9606.ENSP00000262426,9606.ENSP00000304286,9606.ENSP00000305422,9606.ENSP00000307208,9606.ENSP00000323880,9606.ENSP00000326272,9606.ENSP00000328928,9606.ENSP00000329357,9606.ENSP00000344285,9606.ENSP00000363804,9606.ENSP00000368014,…	FOXJ2,HOXA5,SPI1,ELK3,EGR1,SOX4,FOSB,TRIM28,FOXF1,FOXI1,CEBPB,BPTF,FOXJ1,FOXL1,HOXB4,SP1,BSX,KLF4,PAX4,PDX1,DMRT1,CHD2,NOTO,BACH1,ZNF740,CEBPA,HDAC2,POU2F2,HNF1A,MEF2A,MYC,FOXP1
	GO:0005694	Chromosome	33	1850	0.83	1.47	2.04e-18	9606.ENSP00000162391,9606.ENSP00000222726,9606.ENSP00000227163,9606.ENSP00000228741,9606.ENSP00000239938,9606.ENSP00000244745,9606.ENSP00000245919,9606.ENSP00000253024,9606.ENSP00000262426,9606.ENSP00000263253,9606.ENSP00000304286,9606.ENSP00000305422,9606.ENSP00000307208,9606.ENSP00000323880,9606.ENSP00000326272,9606.ENSP00000328928,9606.ENSP00000329357,9606.ENSP00000344285,9606.ENSP00000363804,…	FOXJ2,HOXA5,SPI1,ELK3,EGR1,SOX4,FOSB,TRIM28,FOXF1,EP300,FOXI1,CEBPB,BPTF,FOXJ1,FOXL1,HOXB4,SP1,BSX,KLF4,PAX4,PDX1,DMRT1,CHD2,NOTO,BACH1,ZNF740,CEBPA,HDAC2,POU2F2,HNF1A,MEF2A,MYC,FOXP1
	GO:0005634	Nucleus	47	7672	0.37	0.57	9.83e-12	9606.ENSP00000162391,9606.ENSP00000222726,9606.ENSP00000227163,9606.ENSP00000228741,9606.ENSP00000239938,9606.ENSP00000244745,9606.ENSP00000245919,9606.ENSP00000253024,9606.ENSP00000262305,9606.ENSP00000262426,9606.ENSP00000263253,9606.ENSP00000263620,9606.ENSP00000264157,9606.ENSP00000265990,9606.ENSP00000304286,9606.ENSP00000305422,9606.ENSP00000307208,9606.ENSP00000311816,9606.ENSP00000323880,…	FOXJ2,HOXA5,SPI1,ELK3,EGR1,SOX4,FOSB,TRIM28,RAB11FIP3,FOXF1,EP300,ARID3A,CCNT2,BTAF1,FOXI1,CEBPB,BPTF,REST,FOXJ1,FOXL1,HOXB4,SP1,BSX,ZNF219,PRMT6,CDC5L,ZNF691,TRIM63,KLF4,PAX4,RREB1,SPZ1,PDX1,DMRT1,CHD2,ZNF35,NOTO,BACH1,RBFOX1,ZNF740,CEBPA,HDAC2,POU2F2,HNF1A,MEF2A,MYC,FOXP1
	GO:0005667	Transcription regulator complex	16	517	1.07	1.71	1.37e-10	9606.ENSP00000227163,9606.ENSP00000244745,9606.ENSP00000253024,9606.ENSP00000262426,9606.ENSP00000263253,9606.ENSP00000305422,9606.ENSP00000311816,9606.ENSP00000329357,9606.ENSP00000344285,9606.ENSP00000363804,9606.ENSP00000382805,9606.ENSP00000427514,9606.ENSP00000430432,9606.ENSP00000438804,9606.ENSP00000453095,9606.ENSP00000478887	SPI1,SOX4,TRIM28,FOXF1,EP300,CEBPB,REST,SP1,BSX,KLF4,BACH1,CEBPA,HDAC2,HNF1A,MEF2A,MYC
	GO:0043232	Intracellular non-membrane-bounded organelle	38	5191	0.44	0.63	1.21e-09	9606.ENSP00000162391,9606.ENSP00000222726,9606.ENSP00000227163,9606.ENSP00000228741,9606.ENSP00000239938,9606.ENSP00000244745,9606.ENSP00000245919,9606.ENSP00000253024,9606.ENSP00000262305,9606.ENSP00000262426,9606.ENSP00000263253,9606.ENSP00000304286,9606.ENSP00000305422,9606.ENSP00000307208,9606.ENSP00000323880,9606.ENSP00000326272,9606.ENSP00000328928,9606.ENSP00000329357,9606.ENSP00000344285,…	FOXJ2,HOXA5,SPI1,ELK3,EGR1,SOX4,FOSB,TRIM28,RAB11FIP3,FOXF1,EP300,FOXI1,CEBPB,BPTF,FOXJ1,FOXL1,HOXB4,SP1,BSX,PRMT6,TRIM63,KLF4,PAX4,RREB1,PDX1,DMRT1,CHD2,NOTO,BACH1,RBFOX1,ZNF740,CEBPA,HDAC2,POU2F2,HNF1A,MEF2A,MYC,FOXP1
	GO:0043231	Intracellular membrane-bounded organelle	51	12149	0.2	0.38	1.23e-07	9606.ENSP00000162391,9606.ENSP00000221130,9606.ENSP00000222726,9606.ENSP00000227163,9606.ENSP00000228741,9606.ENSP00000239938,9606.ENSP00000244745,9606.ENSP00000245787,9606.ENSP00000245919,9606.ENSP00000253024,9606.ENSP00000262305,9606.ENSP00000262426,9606.ENSP00000263253,9606.ENSP00000263620,9606.ENSP00000264157,9606.ENSP00000265990,9606.ENSP00000304286,9606.ENSP00000305422,9606.ENSP00000307208,…	FOXJ2,GSR,HOXA5,SPI1,ELK3,EGR1,SOX4,INSIG2,FOSB,TRIM28,RAB11FIP3,FOXF1,EP300,ARID3A,CCNT2,BTAF1,FOXI1,CEBPB,BPTF,REST,FOXJ1,FOXL1,HOXB4,SP1,BSX,ZNF219,SOAT1,QRSL1,PRMT6,CDC5L,ZNF691,TRIM63,KLF4,PAX4,RREB1,SPZ1,PDX1,DMRT1,CHD2,ZNF35,NOTO,BACH1,RBFOX1,ZNF740,CEBPA,HDAC2,POU2F2,HNF1A,MEF2A,MYC,FOXP1
	GO:0005654	Nucleoplasm	31	4169	0.45	0.59	5.32e-07	9606.ENSP00000162391,9606.ENSP00000227163,9606.ENSP00000228741,9606.ENSP00000239938,9606.ENSP00000244745,9606.ENSP00000245919,9606.ENSP00000253024,9606.ENSP00000262305,9606.ENSP00000263253,9606.ENSP00000263620,9606.ENSP00000264157,9606.ENSP00000265990,9606.ENSP00000305422,9606.ENSP00000307208,9606.ENSP00000311816,9606.ENSP00000328928,9606.ENSP00000329357,9606.ENSP00000354206,9606.ENSP00000359095,…	FOXJ2,SPI1,ELK3,EGR1,SOX4,FOSB,TRIM28,RAB11FIP3,EP300,ARID3A,CCNT2,BTAF1,CEBPB,BPTF,REST,HOXB4,SP1,ZNF219,PRMT6,CDC5L,KLF4,PAX4,RREB1,PDX1,BACH1,CEBPA,HDAC2,POU2F2,MEF2A,MYC,FOXP1
	GO:0031981	Nuclear lumen	32	4526	0.43	0.57	7.27e-07	9606.ENSP00000162391,9606.ENSP00000227163,9606.ENSP00000228741,9606.ENSP00000239938,9606.ENSP00000244745,9606.ENSP00000245919,9606.ENSP00000253024,9606.ENSP00000262305,9606.ENSP00000263253,9606.ENSP00000263620,9606.ENSP00000264157,9606.ENSP00000265990,9606.ENSP00000304286,9606.ENSP00000305422,9606.ENSP00000307208,9606.ENSP00000311816,9606.ENSP00000328928,9606.ENSP00000329357,9606.ENSP00000354206,…	FOXJ2,SPI1,ELK3,EGR1,SOX4,FOSB,TRIM28,RAB11FIP3,EP300,ARID3A,CCNT2,BTAF1,FOXI1,CEBPB,BPTF,REST,HOXB4,SP1,ZNF219,PRMT6,CDC5L,KLF4,PAX4,RREB1,PDX1,BACH1,CEBPA,HDAC2,POU2F2,MEF2A,MYC,FOXP1
	GO:0070013	Intracellular organelle lumen	33	5660	0.34	0.45	3.74e-05	9606.ENSP00000162391,9606.ENSP00000221130,9606.ENSP00000227163,9606.ENSP00000228741,9606.ENSP00000239938,9606.ENSP00000244745,9606.ENSP00000245919,9606.ENSP00000253024,9606.ENSP00000262305,9606.ENSP00000263253,9606.ENSP00000263620,9606.ENSP00000264157,9606.ENSP00000265990,9606.ENSP00000304286,9606.ENSP00000305422,9606.ENSP00000307208,9606.ENSP00000311816,9606.ENSP00000328928,9606.ENSP00000329357,…	FOXJ2,GSR,SPI1,ELK3,EGR1,SOX4,FOSB,TRIM28,RAB11FIP3,EP300,ARID3A,CCNT2,BTAF1,FOXI1,CEBPB,BPTF,REST,HOXB4,SP1,ZNF219,PRMT6,CDC5L,KLF4,PAX4,RREB1,PDX1,BACH1,CEBPA,HDAC2,POU2F2,MEF2A,MYC,FOXP1
	GO:1990647	C/EBP complex	2	2	2.58	0.81	0.0049	9606.ENSP00000305422,9606.ENSP00000427514	CEBPB,CEBPA
	GO:0036488	CHOP-C/EBP complex	2	3	2.4	0.74	0.0077	9606.ENSP00000305422,9606.ENSP00000427514	CEBPB,CEBPA
Reactome pathways	HSA-212436	Generic Transcription Pathway	17	1215	0.72	0.81	1.05e-05	9606.ENSP00000221130,9606.ENSP00000227163,9606.ENSP00000253024,9606.ENSP00000263253,9606.ENSP00000263620,9606.ENSP00000264157,9606.ENSP00000305422,9606.ENSP00000311816,9606.ENSP00000329357,9606.ENSP00000359095,9606.ENSP00000361580,9606.ENSP00000363390,9606.ENSP00000363804,9606.ENSP00000391269,9606.ENSP00000409463,9606.ENSP00000430432,9606.ENSP00000478887	GSR,SPI1,TRIM28,EP300,ARID3A,CCNT2,CEBPB,REST,SP1,PRMT6,ZNF691,TRIM63,KLF4,RBFOX1,ZNF740,HDAC2,MYC
	HSA-73857	RNA Polymerase II Transcription	18	1337	0.71	0.8	1.05e-05	9606.ENSP00000221130,9606.ENSP00000227163,9606.ENSP00000253024,9606.ENSP00000263253,9606.ENSP00000263620,9606.ENSP00000264157,9606.ENSP00000305422,9606.ENSP00000311816,9606.ENSP00000329357,9606.ENSP00000359095,9606.ENSP00000361580,9606.ENSP00000363390,9606.ENSP00000363804,9606.ENSP00000391269,9606.ENSP00000409463,9606.ENSP00000430432,9606.ENSP00000431603,9606.ENSP00000478887	GSR,SPI1,TRIM28,EP300,ARID3A,CCNT2,CEBPB,REST,SP1,PRMT6,ZNF691,TRIM63,KLF4,RBFOX1,ZNF740,HDAC2,POU2F2,MYC
	HSA-1266738	Developmental Biology	15	1108	0.71	0.74	6.69e-05	9606.ENSP00000227163,9606.ENSP00000262426,9606.ENSP00000263253,9606.ENSP00000305422,9606.ENSP00000328928,9606.ENSP00000363804,9606.ENSP00000368014,9606.ENSP00000370421,9606.ENSP00000371711,9606.ENSP00000381486,9606.ENSP00000427514,9606.ENSP00000430432,9606.ENSP00000438804,9606.ENSP00000453095,9606.ENSP00000478887	SPI1,FOXF1,EP300,CEBPB,HOXB4,KLF4,PAX4,PDX1,DMRT1,NOTO,CEBPA,HDAC2,HNF1A,MEF2A,MYC
	HSA-198725	Nuclear Events (kinase and transcription factor activation)	5	61	1.49	1.09	0.00032	9606.ENSP00000239938,9606.ENSP00000245919,9606.ENSP00000263253,9606.ENSP00000311816,9606.ENSP00000453095	EGR1,FOSB,EP300,REST,MEF2A
	HSA-9616222	Transcriptional regulation of granulopoiesis	5	59	1.51	1.09	0.00032	9606.ENSP00000227163,9606.ENSP00000263253,9606.ENSP00000305422,9606.ENSP00000427514,9606.ENSP00000478887	SPI1,EP300,CEBPB,CEBPA,MYC
	HSA-2173796	SMAD2/SMAD3:SMAD4 heterotrimer regulates transcription	4	36	1.62	0.95	0.0012	9606.ENSP00000263253,9606.ENSP00000264157,9606.ENSP00000329357,9606.ENSP00000478887	EP300,CCNT2,SP1,MYC
	HSA-9031628	NGF-stimulated transcription	4	39	1.59	0.93	0.0014	9606.ENSP00000239938,9606.ENSP00000245919,9606.ENSP00000263253,9606.ENSP00000311816	EGR1,FOSB,EP300,REST
	HSA-186712	Regulation of beta-cell development	4	42	1.56	0.9	0.0016	9606.ENSP00000263253,9606.ENSP00000368014,9606.ENSP00000370421,9606.ENSP00000438804	EP300,PAX4,PDX1,HNF1A
	HSA-9818027	NFE2L2 regulating anti-oxidant/detoxification enzymes	3	17	1.83	0.83	0.0036	9606.ENSP00000221130,9606.ENSP00000263253,9606.ENSP00000382805	GSR,EP300,BACH1
	HSA-9614085	FOXO-mediated transcription	4	65	1.37	0.71	0.0056	9606.ENSP00000263253,9606.ENSP00000363390,9606.ENSP00000363804,9606.ENSP00000430432	EP300,TRIM63,KLF4,HDAC2
	HSA-9759194	Nuclear events mediated by NFE2L2	4	77	1.29	0.64	0.0093	9606.ENSP00000221130,9606.ENSP00000263253,9606.ENSP00000382805,9606.ENSP00000478887	GSR,EP300,BACH1,MYC
	HSA-201556	Signaling by ALK	3	27	1.62	0.68	0.0095	9606.ENSP00000263253,9606.ENSP00000430432,9606.ENSP00000478887	EP300,HDAC2,MYC
	HSA-381340	Transcriptional regulation of white adipocyte differentiation	4	84	1.26	0.61	0.0114	9606.ENSP00000263253,9606.ENSP00000305422,9606.ENSP00000363804,9606.ENSP00000427514	EP300,CEBPB,KLF4,CEBPA
	HSA-2122947	NOTCH1 Intracellular Domain Regulates Transcription	3	48	1.37	0.48	0.0351	9606.ENSP00000263253,9606.ENSP00000430432,9606.ENSP00000478887	EP300,HDAC2,MYC
	HSA-9018519	Estrogen-dependent gene expression	4	119	1.1	0.45	0.0351	9606.ENSP00000245919,9606.ENSP00000263253,9606.ENSP00000329357,9606.ENSP00000478887	FOSB,EP300,SP1,MYC
	HSA-9758941	Gastrulation	3	47	1.38	0.48	0.0351	9606.ENSP00000262426,9606.ENSP00000263253,9606.ENSP00000381486	FOXF1,EP300,NOTO
	HSA-9006934	Signaling by Receptor Tyrosine Kinases	7	521	0.71	0.37	0.0420	9606.ENSP00000239938,9606.ENSP00000245919,9606.ENSP00000263253,9606.ENSP00000311816,9606.ENSP00000430432,9606.ENSP00000453095,9606.ENSP00000478887	EGR1,FOSB,EP300,REST,HDAC2,MEF2A,MYC
	HSA-9701898	STAT3 nuclear events downstream of ALK signaling	2	10	1.88	0.48	0.0420	9606.ENSP00000263253,9606.ENSP00000430432	EP300,HDAC2
	HSA-2644606	Constitutive Signaling by NOTCH1 PEST Domain Mutants	3	58	1.29	0.43	0.0488	9606.ENSP00000263253,9606.ENSP00000430432,9606.ENSP00000478887	EP300,HDAC2,MYC
	HSA-2894862	Constitutive Signaling by NOTCH1 HD+PEST Domain Mutants	3	58	1.29	0.43	0.0488	9606.ENSP00000263253,9606.ENSP00000430432,9606.ENSP00000478887	EP300,HDAC2,MYC
	HSA-8943724	Regulation of PTEN gene transcription	3	60	1.28	0.43	0.0488	9606.ENSP00000239938,9606.ENSP00000311816,9606.ENSP00000430432	EGR1,REST,HDAC2
