# Supplementary material for: Obesity/Overweight as a Meaningful Modifier of Associations Between Gene Polymorphisms Affecting the Sex Hormone-Binding Globulin Content and Uterine Myoma
Source: Life (Basel). 2025 Sep 17;15(9):1459. doi: 10.3390/life15091459 (PMC12471284; doi:10.3390/life15091459)
Supplement: Supplementary file 1 [file life-15-01459-s001.zip › life-3817839-supplementary/Suppl Tables/++Suppl table 11.xlsx]

## Sheet: Лист1
Supplementary Table S11. Gene set enrichment analysis of biological pathways correlated with 86 protein-regulatory/TFs and 16 protein functionally related to UM-associated rs3779195 (T/A) BAIAP2L1 and their proxy 20 SNPs
(STRING tools, https://string-db.org/).
Database	#term ID	term description	observed gene count	background gene count	strength	signal	false discovery rate	matching proteins in your network (IDs)	matching proteins in your network (labels)
GO biological process complete	GO:0006357	Regulation of transcription by RNA polymerase II	68	2586	0.81	1.99	2.21e-42	9606.ENSP00000219069,9606.ENSP00000219782,9606.ENSP00000226574,9606.ENSP00000233638,9606.ENSP00000239938,9606.ENSP00000242462,9606.ENSP00000244745,9606.ENSP00000245919,9606.ENSP00000249501,9606.ENSP00000253024,9606.ENSP00000254480,9606.ENSP00000256495,9606.ENSP00000257749,9606.ENSP00000263253,9606.ENSP00000263620,9606.ENSP00000265354,9606.ENSP00000266269,9606.ENSP00000283921,9606.ENSP00000286639,…	ZNF263,MAZ,NFKB1,TLX2,EGR1,NEUROG3,SOX4,FOSB,HOXD10,TRIM28,SMARCC1,BHLHE40,BACH2,EP300,ARID3A,SRF,PATZ1,HOXA10,BATF,HOXB13,RAD21,CEBPB,BPTF,REST,HNF4A,DMRTA1,EBF1,FOXL1,POU3F2,SP1,POU6F1,MXI1,ASCL2,ZBTB16,NRF1,HOXA9,MAFK,ZBTB14,MAX,USF1,PRDM1,PAX2,LHX3,PAX4,NKX3-1,NR2F2,CHD2,GTF2F1,ZNF35,ZNF143,TCF4,BACH1,TCF12,CTCFL,RXRA,HDAC2,POU2F2,DBX1,HNF1A,MEF2A,CEBPG,MYC,HOXA4,HMGN3,FOXP1,PAX6,CTCF,TFAP2A
	GO:0006355	Regulation of transcription, DNA-templated	70	3460	0.69	1.56	2.71e-37	9606.ENSP00000219069,9606.ENSP00000219782,9606.ENSP00000226574,9606.ENSP00000233638,9606.ENSP00000239938,9606.ENSP00000242462,9606.ENSP00000244745,9606.ENSP00000245919,9606.ENSP00000249501,9606.ENSP00000253024,9606.ENSP00000254480,9606.ENSP00000256495,9606.ENSP00000257749,9606.ENSP00000263253,9606.ENSP00000263620,9606.ENSP00000265354,9606.ENSP00000265990,9606.ENSP00000266269,9606.ENSP00000283921,…	ZNF263,MAZ,NFKB1,TLX2,EGR1,NEUROG3,SOX4,FOSB,HOXD10,TRIM28,SMARCC1,BHLHE40,BACH2,EP300,ARID3A,SRF,BTAF1,PATZ1,HOXA10,BATF,HOXB13,RAD21,CEBPB,BPTF,REST,HNF4A,DMRTA1,EBF1,FOXL1,SERTAD2,POU3F2,SP1,POU6F1,MXI1,ASCL2,ZBTB16,NRF1,HOXA9,MAFK,ZBTB14,MAX,USF1,PRDM1,PAX2,LHX3,PAX4,NKX3-1,NR2F2,CHD2,GTF2F1,ZNF35,ZNF143,TCF4,BACH1,TCF12,CTCFL,RXRA,HDAC2,POU2F2,DBX1,HNF1A,MEF2A,CEBPG,MYC,HOXA4,HMGN3,FOXP1,PAX…
	GO:0031326	Regulation of cellular biosynthetic process	72	4143	0.63	1.36	2.77e-35	9606.ENSP00000219069,9606.ENSP00000219782,9606.ENSP00000226574,9606.ENSP00000228606,9606.ENSP00000233638,9606.ENSP00000239938,9606.ENSP00000242462,9606.ENSP00000244745,9606.ENSP00000245919,9606.ENSP00000249501,9606.ENSP00000253024,9606.ENSP00000254480,9606.ENSP00000256495,9606.ENSP00000257749,9606.ENSP00000263253,9606.ENSP00000263620,9606.ENSP00000265354,9606.ENSP00000265990,9606.ENSP00000266269,…	ZNF263,MAZ,NFKB1,CYP27B1,TLX2,EGR1,NEUROG3,SOX4,FOSB,HOXD10,TRIM28,SMARCC1,BHLHE40,BACH2,EP300,ARID3A,SRF,BTAF1,PATZ1,HOXA10,BATF,HOXB13,RAD21,CEBPB,BPTF,REST,HNF4A,DMRTA1,EBF1,FOXL1,SERTAD2,POU3F2,SP1,POU6F1,MXI1,ASCL2,ZBTB16,NRF1,HOXA9,MAFK,ZBTB14,MAX,SOAT1,USF1,PRDM1,PAX2,LHX3,PAX4,NKX3-1,NR2F2,CHD2,GTF2F1,ZNF35,ZNF143,TCF4,BACH1,TCF12,CTCFL,RXRA,HDAC2,POU2F2,DBX1,HNF1A,MEF2A,CEBPG,MYC,HOXA4,H…
	GO:0010556	Regulation of macromolecule biosynthetic process	71	3980	0.64	1.39	3.56e-35	9606.ENSP00000219069,9606.ENSP00000219782,9606.ENSP00000226574,9606.ENSP00000233638,9606.ENSP00000239938,9606.ENSP00000242462,9606.ENSP00000244745,9606.ENSP00000245919,9606.ENSP00000249501,9606.ENSP00000253024,9606.ENSP00000254480,9606.ENSP00000256495,9606.ENSP00000257749,9606.ENSP00000263253,9606.ENSP00000263620,9606.ENSP00000265354,9606.ENSP00000265990,9606.ENSP00000266269,9606.ENSP00000283921,…	ZNF263,MAZ,NFKB1,TLX2,EGR1,NEUROG3,SOX4,FOSB,HOXD10,TRIM28,SMARCC1,BHLHE40,BACH2,EP300,ARID3A,SRF,BTAF1,PATZ1,HOXA10,BATF,HOXB13,RAD21,CEBPB,BPTF,REST,HNF4A,DMRTA1,EBF1,FOXL1,SERTAD2,POU3F2,SP1,POU6F1,MXI1,ASCL2,ZBTB16,NRF1,HOXA9,MAFK,ZBTB14,MAX,SOAT1,USF1,PRDM1,PAX2,LHX3,PAX4,NKX3-1,NR2F2,CHD2,GTF2F1,ZNF35,ZNF143,TCF4,BACH1,TCF12,CTCFL,RXRA,HDAC2,POU2F2,DBX1,HNF1A,MEF2A,CEBPG,MYC,HOXA4,HMGN3,FOX…
	GO:0019219	Regulation of nucleobase-containing compound metabolic process	71	4074	0.63	1.36	1.35e-34	9606.ENSP00000219069,9606.ENSP00000219782,9606.ENSP00000226574,9606.ENSP00000233638,9606.ENSP00000239938,9606.ENSP00000242462,9606.ENSP00000244745,9606.ENSP00000245919,9606.ENSP00000249501,9606.ENSP00000253024,9606.ENSP00000254480,9606.ENSP00000256495,9606.ENSP00000257749,9606.ENSP00000263253,9606.ENSP00000263620,9606.ENSP00000265354,9606.ENSP00000265990,9606.ENSP00000266269,9606.ENSP00000283921,…	ZNF263,MAZ,NFKB1,TLX2,EGR1,NEUROG3,SOX4,FOSB,HOXD10,TRIM28,SMARCC1,BHLHE40,BACH2,EP300,ARID3A,SRF,BTAF1,PATZ1,HOXA10,BATF,HOXB13,RAD21,CEBPB,BPTF,REST,HNF4A,DMRTA1,EBF1,FOXL1,SERTAD2,POU3F2,SP1,POU6F1,MXI1,ASCL2,ZBTB16,NRF1,HOXA9,MAFK,ZBTB14,MAX,SMC3,USF1,PRDM1,PAX2,LHX3,PAX4,NKX3-1,NR2F2,CHD2,GTF2F1,ZNF35,ZNF143,TCF4,BACH1,TCF12,CTCFL,RXRA,HDAC2,POU2F2,DBX1,HNF1A,MEF2A,CEBPG,MYC,HOXA4,HMGN3,FOXP…
	GO:0045893	Positive regulation of transcription, DNA-templated	51	1710	0.86	2.07	2.11e-30	9606.ENSP00000219069,9606.ENSP00000219782,9606.ENSP00000226574,9606.ENSP00000233638,9606.ENSP00000239938,9606.ENSP00000242462,9606.ENSP00000244745,9606.ENSP00000245919,9606.ENSP00000249501,9606.ENSP00000253024,9606.ENSP00000254480,9606.ENSP00000263253,9606.ENSP00000263620,9606.ENSP00000265354,9606.ENSP00000266269,9606.ENSP00000283921,9606.ENSP00000286639,9606.ENSP00000305422,9606.ENSP00000307208,…	ZNF263,MAZ,NFKB1,TLX2,EGR1,NEUROG3,SOX4,FOSB,HOXD10,TRIM28,SMARCC1,EP300,ARID3A,SRF,PATZ1,HOXA10,BATF,CEBPB,BPTF,REST,HNF4A,SERTAD2,POU3F2,SP1,ASCL2,ZBTB16,NRF1,HOXA9,MAX,USF1,PAX2,LHX3,NKX3-1,NR2F2,GTF2F1,ZNF143,TCF4,BACH1,TCF12,CTCFL,RXRA,HDAC2,POU2F2,HNF1A,MEF2A,CEBPG,MYC,HMGN3,PAX6,CTCF,TFAP2A
	GO:0031323	Regulation of cellular metabolic process	75	5681	0.51	1.05	2.20e-30	9606.ENSP00000219069,9606.ENSP00000219782,9606.ENSP00000226574,9606.ENSP00000228606,9606.ENSP00000233638,9606.ENSP00000239938,9606.ENSP00000242462,9606.ENSP00000244745,9606.ENSP00000245919,9606.ENSP00000249501,9606.ENSP00000253024,9606.ENSP00000254480,9606.ENSP00000256495,9606.ENSP00000257749,9606.ENSP00000263253,9606.ENSP00000263620,9606.ENSP00000265354,9606.ENSP00000265990,9606.ENSP00000266269,…	ZNF263,MAZ,NFKB1,CYP27B1,TLX2,EGR1,NEUROG3,SOX4,FOSB,HOXD10,TRIM28,SMARCC1,BHLHE40,BACH2,EP300,ARID3A,SRF,BTAF1,PATZ1,HOXA10,BATF,HOXB13,LMTK2,RAD21,CEBPB,BPTF,REST,HNF4A,DMRTA1,EBF1,FOXL1,SERTAD2,POU3F2,SP1,POU6F1,MXI1,ASCL2,ZBTB16,NRF1,HOXA9,MAFK,ZBTB14,MAX,SMC3,SOAT1,USF1,PRDM1,PAX2,LHX3,PAX4,NKX3-1,NR2F2,CHD2,GTF2F1,ZNF35,ZNF143,TCF4,BACH1,TCF12,TECPR1,CTCFL,RXRA,HDAC2,POU2F2,DBX1,HNF1A,MEF2A…
	GO:0045944	Positive regulation of transcription by RNA polymerase II	46	1250	0.95	2.43	2.20e-30	9606.ENSP00000219069,9606.ENSP00000226574,9606.ENSP00000233638,9606.ENSP00000239938,9606.ENSP00000242462,9606.ENSP00000244745,9606.ENSP00000245919,9606.ENSP00000249501,9606.ENSP00000254480,9606.ENSP00000263253,9606.ENSP00000263620,9606.ENSP00000265354,9606.ENSP00000283921,9606.ENSP00000286639,9606.ENSP00000305422,9606.ENSP00000307208,9606.ENSP00000311816,9606.ENSP00000312987,9606.ENSP00000329170,…	ZNF263,NFKB1,TLX2,EGR1,NEUROG3,SOX4,FOSB,HOXD10,SMARCC1,EP300,ARID3A,SRF,HOXA10,BATF,CEBPB,BPTF,REST,HNF4A,POU3F2,SP1,ASCL2,ZBTB16,NRF1,HOXA9,MAX,USF1,PAX2,LHX3,NKX3-1,NR2F2,GTF2F1,ZNF143,TCF4,BACH1,TCF12,CTCFL,RXRA,HDAC2,POU2F2,HNF1A,MEF2A,CEBPG,MYC,HMGN3,PAX6,TFAP2A
	GO:0010468	Regulation of gene expression	71	4899	0.55	1.13	2.08e-29	9606.ENSP00000219069,9606.ENSP00000219782,9606.ENSP00000226574,9606.ENSP00000233638,9606.ENSP00000239938,9606.ENSP00000242462,9606.ENSP00000244745,9606.ENSP00000245919,9606.ENSP00000249501,9606.ENSP00000253024,9606.ENSP00000254480,9606.ENSP00000256495,9606.ENSP00000257749,9606.ENSP00000263253,9606.ENSP00000263620,9606.ENSP00000265354,9606.ENSP00000265990,9606.ENSP00000266269,9606.ENSP00000283921,…	ZNF263,MAZ,NFKB1,TLX2,EGR1,NEUROG3,SOX4,FOSB,HOXD10,TRIM28,SMARCC1,BHLHE40,BACH2,EP300,ARID3A,SRF,BTAF1,PATZ1,HOXA10,BATF,HOXB13,RAD21,IL16,CEBPB,BPTF,REST,HNF4A,DMRTA1,EBF1,FOXL1,SERTAD2,POU3F2,SP1,POU6F1,MXI1,ASCL2,ZBTB16,NRF1,HOXA9,MAFK,ZBTB14,MAX,USF1,PRDM1,PAX2,LHX3,PAX4,NKX3-1,NR2F2,CHD2,GTF2F1,ZNF35,ZNF143,TCF4,BACH1,TCF12,CTCFL,RXRA,HDAC2,POU2F2,DBX1,HNF1A,MEF2A,CEBPG,MYC,HOXA4,HMGN3,FOXP…
	GO:0010557	Positive regulation of macromolecule biosynthetic process	52	1935	0.82	1.89	2.92e-29	9606.ENSP00000219069,9606.ENSP00000219782,9606.ENSP00000226574,9606.ENSP00000233638,9606.ENSP00000239938,9606.ENSP00000242462,9606.ENSP00000244745,9606.ENSP00000245919,9606.ENSP00000249501,9606.ENSP00000253024,9606.ENSP00000254480,9606.ENSP00000263253,9606.ENSP00000263620,9606.ENSP00000265354,9606.ENSP00000266269,9606.ENSP00000283921,9606.ENSP00000286639,9606.ENSP00000305422,9606.ENSP00000307208,…	ZNF263,MAZ,NFKB1,TLX2,EGR1,NEUROG3,SOX4,FOSB,HOXD10,TRIM28,SMARCC1,EP300,ARID3A,SRF,PATZ1,HOXA10,BATF,CEBPB,BPTF,REST,HNF4A,SERTAD2,POU3F2,SP1,ASCL2,ZBTB16,NRF1,HOXA9,MAX,SOAT1,USF1,PAX2,LHX3,NKX3-1,NR2F2,GTF2F1,ZNF143,TCF4,BACH1,TCF12,CTCFL,RXRA,HDAC2,POU2F2,HNF1A,MEF2A,CEBPG,MYC,HMGN3,PAX6,CTCF,TFAP2A
	GO:0031328	Positive regulation of cellular biosynthetic process	52	2041	0.79	1.8	3.39e-28	9606.ENSP00000219069,9606.ENSP00000219782,9606.ENSP00000226574,9606.ENSP00000233638,9606.ENSP00000239938,9606.ENSP00000242462,9606.ENSP00000244745,9606.ENSP00000245919,9606.ENSP00000249501,9606.ENSP00000253024,9606.ENSP00000254480,9606.ENSP00000263253,9606.ENSP00000263620,9606.ENSP00000265354,9606.ENSP00000266269,9606.ENSP00000283921,9606.ENSP00000286639,9606.ENSP00000305422,9606.ENSP00000307208,…	ZNF263,MAZ,NFKB1,TLX2,EGR1,NEUROG3,SOX4,FOSB,HOXD10,TRIM28,SMARCC1,EP300,ARID3A,SRF,PATZ1,HOXA10,BATF,CEBPB,BPTF,REST,HNF4A,SERTAD2,POU3F2,SP1,ASCL2,ZBTB16,NRF1,HOXA9,MAX,SOAT1,USF1,PAX2,LHX3,NKX3-1,NR2F2,GTF2F1,ZNF143,TCF4,BACH1,TCF12,CTCFL,RXRA,HDAC2,POU2F2,HNF1A,MEF2A,CEBPG,MYC,HMGN3,PAX6,CTCF,TFAP2A
	GO:0080090	Regulation of primary metabolic process	73	5899	0.48	0.97	1.16e-26	9606.ENSP00000219069,9606.ENSP00000219782,9606.ENSP00000226574,9606.ENSP00000228606,9606.ENSP00000233638,9606.ENSP00000239938,9606.ENSP00000242462,9606.ENSP00000244745,9606.ENSP00000245919,9606.ENSP00000249501,9606.ENSP00000253024,9606.ENSP00000254480,9606.ENSP00000256495,9606.ENSP00000257749,9606.ENSP00000263253,9606.ENSP00000263620,9606.ENSP00000265354,9606.ENSP00000265990,9606.ENSP00000266269,…	ZNF263,MAZ,NFKB1,CYP27B1,TLX2,EGR1,NEUROG3,SOX4,FOSB,HOXD10,TRIM28,SMARCC1,BHLHE40,BACH2,EP300,ARID3A,SRF,BTAF1,PATZ1,HOXA10,BATF,HOXB13,RAD21,CEBPB,BPTF,REST,HNF4A,DMRTA1,EBF1,FOXL1,SERTAD2,POU3F2,SP1,POU6F1,MXI1,ASCL2,ZBTB16,NRF1,HOXA9,MAFK,ZBTB14,MAX,SMC3,SOAT1,USF1,PRDM1,PAX2,LHX3,PAX4,NKX3-1,NR2F2,CHD2,GTF2F1,ZNF35,ZNF143,TCF4,BACH1,TCF12,CTCFL,RXRA,HDAC2,POU2F2,DBX1,HNF1A,MEF2A,CEBPG,MYC,HO…
	GO:0019222	Regulation of metabolic process	76	6784	0.44	0.89	1.95e-26	9606.ENSP00000219069,9606.ENSP00000219782,9606.ENSP00000226574,9606.ENSP00000228606,9606.ENSP00000233638,9606.ENSP00000239938,9606.ENSP00000242462,9606.ENSP00000244745,9606.ENSP00000245919,9606.ENSP00000249501,9606.ENSP00000253024,9606.ENSP00000254480,9606.ENSP00000256495,9606.ENSP00000257749,9606.ENSP00000263253,9606.ENSP00000263620,9606.ENSP00000265354,9606.ENSP00000265990,9606.ENSP00000266269,…	ZNF263,MAZ,NFKB1,CYP27B1,TLX2,EGR1,NEUROG3,SOX4,FOSB,HOXD10,TRIM28,SMARCC1,BHLHE40,BACH2,EP300,ARID3A,SRF,BTAF1,PATZ1,HOXA10,BATF,HOXB13,LMTK2,RAD21,IL16,CEBPB,BPTF,REST,HNF4A,DMRTA1,EBF1,FOXL1,SERTAD2,POU3F2,SP1,POU6F1,MXI1,ASCL2,ZBTB16,NRF1,HOXA9,MAFK,ZBTB14,MAX,SMC3,SOAT1,USF1,PRDM1,PAX2,LHX3,PAX4,NKX3-1,NR2F2,CHD2,GTF2F1,ZNF35,ZNF143,TCF4,BACH1,TCF12,TECPR1,CTCFL,RXRA,HDAC2,POU2F2,DBX1,HNF1A,…
	GO:0051171	Regulation of nitrogen compound metabolic process	72	5734	0.48	0.98	2.91e-26	9606.ENSP00000219069,9606.ENSP00000219782,9606.ENSP00000226574,9606.ENSP00000233638,9606.ENSP00000239938,9606.ENSP00000242462,9606.ENSP00000244745,9606.ENSP00000245919,9606.ENSP00000249501,9606.ENSP00000253024,9606.ENSP00000254480,9606.ENSP00000256495,9606.ENSP00000257749,9606.ENSP00000263253,9606.ENSP00000263620,9606.ENSP00000265354,9606.ENSP00000265990,9606.ENSP00000266269,9606.ENSP00000283921,…	ZNF263,MAZ,NFKB1,TLX2,EGR1,NEUROG3,SOX4,FOSB,HOXD10,TRIM28,SMARCC1,BHLHE40,BACH2,EP300,ARID3A,SRF,BTAF1,PATZ1,HOXA10,BATF,HOXB13,RAD21,CEBPB,BPTF,REST,HNF4A,DMRTA1,EBF1,FOXL1,SERTAD2,POU3F2,SP1,POU6F1,MXI1,ASCL2,ZBTB16,NRF1,HOXA9,MAFK,ZBTB14,MAX,SMC3,SOAT1,USF1,PRDM1,PAX2,LHX3,PAX4,NKX3-1,NR2F2,CHD2,GTF2F1,ZNF35,ZNF143,TCF4,BACH1,TCF12,CTCFL,RXRA,HDAC2,POU2F2,DBX1,HNF1A,MEF2A,CEBPG,MYC,HOXA4,HMGN…
	GO:0060255	Regulation of macromolecule metabolic process	73	6249	0.45	0.92	5.42e-25	9606.ENSP00000219069,9606.ENSP00000219782,9606.ENSP00000226574,9606.ENSP00000233638,9606.ENSP00000239938,9606.ENSP00000242462,9606.ENSP00000244745,9606.ENSP00000245919,9606.ENSP00000249501,9606.ENSP00000253024,9606.ENSP00000254480,9606.ENSP00000256495,9606.ENSP00000257749,9606.ENSP00000263253,9606.ENSP00000263620,9606.ENSP00000265354,9606.ENSP00000265990,9606.ENSP00000266269,9606.ENSP00000283921,…	ZNF263,MAZ,NFKB1,TLX2,EGR1,NEUROG3,SOX4,FOSB,HOXD10,TRIM28,SMARCC1,BHLHE40,BACH2,EP300,ARID3A,SRF,BTAF1,PATZ1,HOXA10,BATF,HOXB13,RAD21,IL16,CEBPB,BPTF,REST,HNF4A,DMRTA1,EBF1,FOXL1,SERTAD2,POU3F2,SP1,POU6F1,MXI1,ASCL2,ZBTB16,NRF1,HOXA9,MAFK,ZBTB14,MAX,SMC3,SOAT1,USF1,PRDM1,PAX2,LHX3,PAX4,NKX3-1,NR2F2,CHD2,GTF2F1,ZNF35,ZNF143,TCF4,BACH1,TCF12,CTCFL,RXRA,HDAC2,POU2F2,DBX1,HNF1A,MEF2A,CEBPG,MYC,HOXA4…
	GO:0045892	Negative regulation of transcription, DNA-templated	40	1322	0.87	1.94	1.60e-22	9606.ENSP00000219069,9606.ENSP00000219782,9606.ENSP00000226574,9606.ENSP00000239938,9606.ENSP00000242462,9606.ENSP00000245919,9606.ENSP00000253024,9606.ENSP00000256495,9606.ENSP00000257749,9606.ENSP00000263253,9606.ENSP00000265354,9606.ENSP00000265990,9606.ENSP00000266269,9606.ENSP00000290295,9606.ENSP00000305422,9606.ENSP00000307208,9606.ENSP00000311816,9606.ENSP00000312987,9606.ENSP00000330190,…	ZNF263,MAZ,NFKB1,EGR1,NEUROG3,FOSB,TRIM28,BHLHE40,BACH2,EP300,SRF,BTAF1,PATZ1,HOXB13,CEBPB,BPTF,REST,HNF4A,POU6F1,MXI1,ASCL2,ZBTB16,MAFK,ZBTB14,MAX,PRDM1,PAX2,PAX4,NKX3-1,NR2F2,BACH1,RXRA,HDAC2,HNF1A,MEF2A,MYC,FOXP1,PAX6,CTCF,TFAP2A
	GO:0000122	Negative regulation of transcription by RNA polymerase II	35	971	0.94	2.16	1.79e-21	9606.ENSP00000219069,9606.ENSP00000219782,9606.ENSP00000226574,9606.ENSP00000239938,9606.ENSP00000242462,9606.ENSP00000245919,9606.ENSP00000253024,9606.ENSP00000256495,9606.ENSP00000257749,9606.ENSP00000263253,9606.ENSP00000266269,9606.ENSP00000290295,9606.ENSP00000305422,9606.ENSP00000307208,9606.ENSP00000311816,9606.ENSP00000330190,9606.ENSP00000331152,9606.ENSP00000332293,9606.ENSP00000338157,…	ZNF263,MAZ,NFKB1,EGR1,NEUROG3,FOSB,TRIM28,BHLHE40,BACH2,EP300,PATZ1,HOXB13,CEBPB,BPTF,REST,POU6F1,MXI1,ASCL2,ZBTB16,MAFK,ZBTB14,MAX,PRDM1,PAX4,NR2F2,BACH1,RXRA,HDAC2,HNF1A,MEF2A,MYC,FOXP1,PAX6,CTCF,TFAP2A
	GO:0031325	Positive regulation of cellular metabolic process	53	3114	0.62	1.22	9.88e-21	9606.ENSP00000219069,9606.ENSP00000219782,9606.ENSP00000226574,9606.ENSP00000233638,9606.ENSP00000239938,9606.ENSP00000242462,9606.ENSP00000244745,9606.ENSP00000245919,9606.ENSP00000249501,9606.ENSP00000253024,9606.ENSP00000254480,9606.ENSP00000263253,9606.ENSP00000263620,9606.ENSP00000265354,9606.ENSP00000266269,9606.ENSP00000283921,9606.ENSP00000286639,9606.ENSP00000297293,9606.ENSP00000305422,…	ZNF263,MAZ,NFKB1,TLX2,EGR1,NEUROG3,SOX4,FOSB,HOXD10,TRIM28,SMARCC1,EP300,ARID3A,SRF,PATZ1,HOXA10,BATF,LMTK2,CEBPB,BPTF,REST,HNF4A,SERTAD2,POU3F2,SP1,ASCL2,ZBTB16,NRF1,HOXA9,MAX,SOAT1,USF1,PAX2,LHX3,NKX3-1,NR2F2,GTF2F1,ZNF143,TCF4,BACH1,TCF12,CTCFL,RXRA,HDAC2,POU2F2,HNF1A,MEF2A,CEBPG,MYC,HMGN3,PAX6,CTCF,TFAP2A
	GO:0031327	Negative regulation of cellular biosynthetic process	41	1592	0.8	1.69	9.88e-21	9606.ENSP00000219069,9606.ENSP00000219782,9606.ENSP00000226574,9606.ENSP00000228606,9606.ENSP00000239938,9606.ENSP00000242462,9606.ENSP00000245919,9606.ENSP00000253024,9606.ENSP00000256495,9606.ENSP00000257749,9606.ENSP00000263253,9606.ENSP00000265354,9606.ENSP00000265990,9606.ENSP00000266269,9606.ENSP00000290295,9606.ENSP00000305422,9606.ENSP00000307208,9606.ENSP00000311816,9606.ENSP00000312987,…	ZNF263,MAZ,NFKB1,CYP27B1,EGR1,NEUROG3,FOSB,TRIM28,BHLHE40,BACH2,EP300,SRF,BTAF1,PATZ1,HOXB13,CEBPB,BPTF,REST,HNF4A,POU6F1,MXI1,ASCL2,ZBTB16,MAFK,ZBTB14,MAX,PRDM1,PAX2,PAX4,NKX3-1,NR2F2,BACH1,RXRA,HDAC2,HNF1A,MEF2A,MYC,FOXP1,PAX6,CTCF,TFAP2A
	GO:0010604	Positive regulation of macromolecule metabolic process	55	3533	0.58	1.13	4.08e-20	9606.ENSP00000219069,9606.ENSP00000219782,9606.ENSP00000226574,9606.ENSP00000233638,9606.ENSP00000239938,9606.ENSP00000242462,9606.ENSP00000244745,9606.ENSP00000245919,9606.ENSP00000249501,9606.ENSP00000253024,9606.ENSP00000254480,9606.ENSP00000263253,9606.ENSP00000263620,9606.ENSP00000265354,9606.ENSP00000266269,9606.ENSP00000283921,9606.ENSP00000286639,9606.ENSP00000302935,9606.ENSP00000305422,…	ZNF263,MAZ,NFKB1,TLX2,EGR1,NEUROG3,SOX4,FOSB,HOXD10,TRIM28,SMARCC1,EP300,ARID3A,SRF,PATZ1,HOXA10,BATF,IL16,CEBPB,BPTF,REST,HNF4A,SERTAD2,POU3F2,SP1,ASCL2,ZBTB16,NRF1,HOXA9,MAX,SOAT1,USF1,PRDM1,PAX2,LHX3,NKX3-1,NR2F2,GTF2F1,ZNF143,TCF4,BACH1,TCF12,CTCFL,RXRA,HDAC2,POU2F2,HNF1A,MEF2A,CEBPG,MYC,HMGN3,FOXP1,PAX6,CTCF,TFAP2A
	GO:0051173	Positive regulation of nitrogen compound metabolic process	52	3166	0.6	1.18	1.71e-19	9606.ENSP00000219069,9606.ENSP00000219782,9606.ENSP00000226574,9606.ENSP00000233638,9606.ENSP00000239938,9606.ENSP00000242462,9606.ENSP00000244745,9606.ENSP00000245919,9606.ENSP00000249501,9606.ENSP00000253024,9606.ENSP00000254480,9606.ENSP00000263253,9606.ENSP00000263620,9606.ENSP00000265354,9606.ENSP00000266269,9606.ENSP00000283921,9606.ENSP00000286639,9606.ENSP00000305422,9606.ENSP00000307208,…	ZNF263,MAZ,NFKB1,TLX2,EGR1,NEUROG3,SOX4,FOSB,HOXD10,TRIM28,SMARCC1,EP300,ARID3A,SRF,PATZ1,HOXA10,BATF,CEBPB,BPTF,REST,HNF4A,SERTAD2,POU3F2,SP1,ASCL2,ZBTB16,NRF1,HOXA9,MAX,SOAT1,USF1,PAX2,LHX3,NKX3-1,NR2F2,GTF2F1,ZNF143,TCF4,BACH1,TCF12,CTCFL,RXRA,HDAC2,POU2F2,HNF1A,MEF2A,CEBPG,MYC,HMGN3,PAX6,CTCF,TFAP2A
	GO:0009893	Positive regulation of metabolic process	56	3847	0.55	1.06	2.69e-19	9606.ENSP00000219069,9606.ENSP00000219782,9606.ENSP00000226574,9606.ENSP00000233638,9606.ENSP00000239938,9606.ENSP00000242462,9606.ENSP00000244745,9606.ENSP00000245919,9606.ENSP00000249501,9606.ENSP00000253024,9606.ENSP00000254480,9606.ENSP00000263253,9606.ENSP00000263620,9606.ENSP00000265354,9606.ENSP00000266269,9606.ENSP00000283921,9606.ENSP00000286639,9606.ENSP00000297293,9606.ENSP00000302935,…	ZNF263,MAZ,NFKB1,TLX2,EGR1,NEUROG3,SOX4,FOSB,HOXD10,TRIM28,SMARCC1,EP300,ARID3A,SRF,PATZ1,HOXA10,BATF,LMTK2,IL16,CEBPB,BPTF,REST,HNF4A,SERTAD2,POU3F2,SP1,ASCL2,ZBTB16,NRF1,HOXA9,MAX,SOAT1,USF1,PRDM1,PAX2,LHX3,NKX3-1,NR2F2,GTF2F1,ZNF143,TCF4,BACH1,TCF12,CTCFL,RXRA,HDAC2,POU2F2,HNF1A,MEF2A,CEBPG,MYC,HMGN3,FOXP1,PAX6,CTCF,TFAP2A
	GO:0031324	Negative regulation of cellular metabolic process	42	2265	0.65	1.24	3.73e-16	9606.ENSP00000219069,9606.ENSP00000219782,9606.ENSP00000226574,9606.ENSP00000228606,9606.ENSP00000239938,9606.ENSP00000242462,9606.ENSP00000245919,9606.ENSP00000253024,9606.ENSP00000254480,9606.ENSP00000256495,9606.ENSP00000257749,9606.ENSP00000263253,9606.ENSP00000265354,9606.ENSP00000265990,9606.ENSP00000266269,9606.ENSP00000290295,9606.ENSP00000305422,9606.ENSP00000307208,9606.ENSP00000311816,…	ZNF263,MAZ,NFKB1,CYP27B1,EGR1,NEUROG3,FOSB,TRIM28,SMARCC1,BHLHE40,BACH2,EP300,SRF,BTAF1,PATZ1,HOXB13,CEBPB,BPTF,REST,HNF4A,POU6F1,MXI1,ASCL2,ZBTB16,MAFK,ZBTB14,MAX,PRDM1,PAX2,PAX4,NKX3-1,NR2F2,BACH1,RXRA,HDAC2,HNF1A,MEF2A,MYC,FOXP1,PAX6,CTCF,TFAP2A
	GO:0051172	Negative regulation of nitrogen compound metabolic process	42	2403	0.63	1.16	3.15e-15	9606.ENSP00000219069,9606.ENSP00000219782,9606.ENSP00000226574,9606.ENSP00000239938,9606.ENSP00000242462,9606.ENSP00000244745,9606.ENSP00000245919,9606.ENSP00000253024,9606.ENSP00000254480,9606.ENSP00000256495,9606.ENSP00000257749,9606.ENSP00000263253,9606.ENSP00000265354,9606.ENSP00000265990,9606.ENSP00000266269,9606.ENSP00000290295,9606.ENSP00000305422,9606.ENSP00000307208,9606.ENSP00000311816,…	ZNF263,MAZ,NFKB1,EGR1,NEUROG3,SOX4,FOSB,TRIM28,SMARCC1,BHLHE40,BACH2,EP300,SRF,BTAF1,PATZ1,HOXB13,CEBPB,BPTF,REST,HNF4A,POU6F1,MXI1,ASCL2,ZBTB16,MAFK,ZBTB14,MAX,PRDM1,PAX2,PAX4,NKX3-1,NR2F2,BACH1,RXRA,HDAC2,HNF1A,MEF2A,MYC,FOXP1,PAX6,CTCF,TFAP2A
	GO:0050794	Regulation of cellular process	79	11025	0.24	0.56	3.49e-15	9606.ENSP00000005260,9606.ENSP00000219069,9606.ENSP00000219782,9606.ENSP00000221130,9606.ENSP00000226574,9606.ENSP00000228606,9606.ENSP00000233638,9606.ENSP00000239938,9606.ENSP00000242462,9606.ENSP00000244745,9606.ENSP00000245919,9606.ENSP00000249501,9606.ENSP00000253024,9606.ENSP00000254480,9606.ENSP00000256495,9606.ENSP00000257749,9606.ENSP00000263253,9606.ENSP00000263620,9606.ENSP00000265354,…	BAIAP2L1,ZNF263,MAZ,GSR,NFKB1,CYP27B1,TLX2,EGR1,NEUROG3,SOX4,FOSB,HOXD10,TRIM28,SMARCC1,BHLHE40,BACH2,EP300,ARID3A,SRF,BTAF1,PATZ1,HOXA10,BATF,HOXB13,LMTK2,RAD21,IL16,CEBPB,BPTF,REST,HNF4A,DMRTA1,EBF1,FOXL1,SERTAD2,POU3F2,SP1,POU6F1,MXI1,ASCL2,ZBTB16,NRF1,HOXA9,MAFK,ZBTB14,MAX,SMC3,SOAT1,USF1,PRDM1,PAX2,LHX3,PAX4,NKX3-1,NR2F2,CHD2,ASNS,GTF2F1,ZNF35,ZNF143,TCF4,BACH1,TCF12,TECPR1,CTCFL,RXRA,HDAC2,…
	GO:0048522	Positive regulation of cellular process	60	5584	0.42	0.79	9.25e-15	9606.ENSP00000005260,9606.ENSP00000219069,9606.ENSP00000219782,9606.ENSP00000226574,9606.ENSP00000228606,9606.ENSP00000233638,9606.ENSP00000239938,9606.ENSP00000242462,9606.ENSP00000244745,9606.ENSP00000245919,9606.ENSP00000249501,9606.ENSP00000253024,9606.ENSP00000254480,9606.ENSP00000263253,9606.ENSP00000263620,9606.ENSP00000265354,9606.ENSP00000266269,9606.ENSP00000283921,9606.ENSP00000286639,…	BAIAP2L1,ZNF263,MAZ,NFKB1,CYP27B1,TLX2,EGR1,NEUROG3,SOX4,FOSB,HOXD10,TRIM28,SMARCC1,EP300,ARID3A,SRF,PATZ1,HOXA10,BATF,LMTK2,RAD21,IL16,CEBPB,BPTF,REST,HNF4A,SERTAD2,POU3F2,SP1,ASCL2,ZBTB16,NRF1,HOXA9,MAX,SOAT1,USF1,PAX2,LHX3,PAX4,NKX3-1,NR2F2,ASNS,GTF2F1,ZNF143,TCF4,BACH1,TCF12,CTCFL,RXRA,HDAC2,POU2F2,HNF1A,MEF2A,CEBPG,MYC,HMGN3,FOXP1,PAX6,CTCF,TFAP2A
	GO:0010605	Negative regulation of macromolecule metabolic process	43	2760	0.58	1.04	6.34e-14	9606.ENSP00000219069,9606.ENSP00000219782,9606.ENSP00000226574,9606.ENSP00000239938,9606.ENSP00000242462,9606.ENSP00000244745,9606.ENSP00000245919,9606.ENSP00000253024,9606.ENSP00000254480,9606.ENSP00000256495,9606.ENSP00000257749,9606.ENSP00000263253,9606.ENSP00000265354,9606.ENSP00000265990,9606.ENSP00000266269,9606.ENSP00000290295,9606.ENSP00000305422,9606.ENSP00000307208,9606.ENSP00000311816,…	ZNF263,MAZ,NFKB1,EGR1,NEUROG3,SOX4,FOSB,TRIM28,SMARCC1,BHLHE40,BACH2,EP300,SRF,BTAF1,PATZ1,HOXB13,CEBPB,BPTF,REST,HNF4A,POU3F2,POU6F1,MXI1,ASCL2,ZBTB16,MAFK,ZBTB14,MAX,PRDM1,PAX2,PAX4,NKX3-1,NR2F2,BACH1,RXRA,HDAC2,HNF1A,MEF2A,MYC,FOXP1,PAX6,CTCF,TFAP2A
	GO:0048513	Animal organ development	46	3246	0.54	0.97	9.26e-14	9606.ENSP00000226574,9606.ENSP00000228606,9606.ENSP00000233638,9606.ENSP00000239938,9606.ENSP00000242462,9606.ENSP00000244745,9606.ENSP00000249501,9606.ENSP00000253024,9606.ENSP00000254480,9606.ENSP00000263253,9606.ENSP00000265354,9606.ENSP00000266269,9606.ENSP00000283921,9606.ENSP00000286639,9606.ENSP00000290295,9606.ENSP00000305422,9606.ENSP00000307208,9606.ENSP00000311816,9606.ENSP00000312987,…	NFKB1,CYP27B1,TLX2,EGR1,NEUROG3,SOX4,HOXD10,TRIM28,SMARCC1,EP300,SRF,PATZ1,HOXA10,BATF,HOXB13,CEBPB,BPTF,REST,HNF4A,DMRTA1,FOXL1,POU3F2,POU6F1,ASCL2,ZBTB16,HOXA9,ZBTB14,MAX,PRDM1,PAX2,LHX3,PAX4,NKX3-1,NR2F2,CHD2,TCF12,HDAC2,DBX1,HNF1A,MEF2A,CEBPG,MYC,HOXA4,FOXP1,PAX6,TFAP2A
	GO:0009892	Negative regulation of metabolic process	44	2982	0.55	0.99	1.56e-13	9606.ENSP00000219069,9606.ENSP00000219782,9606.ENSP00000226574,9606.ENSP00000228606,9606.ENSP00000239938,9606.ENSP00000242462,9606.ENSP00000244745,9606.ENSP00000245919,9606.ENSP00000253024,9606.ENSP00000254480,9606.ENSP00000256495,9606.ENSP00000257749,9606.ENSP00000263253,9606.ENSP00000265354,9606.ENSP00000265990,9606.ENSP00000266269,9606.ENSP00000290295,9606.ENSP00000305422,9606.ENSP00000307208,…	ZNF263,MAZ,NFKB1,CYP27B1,EGR1,NEUROG3,SOX4,FOSB,TRIM28,SMARCC1,BHLHE40,BACH2,EP300,SRF,BTAF1,PATZ1,HOXB13,CEBPB,BPTF,REST,HNF4A,POU3F2,POU6F1,MXI1,ASCL2,ZBTB16,MAFK,ZBTB14,MAX,PRDM1,PAX2,PAX4,NKX3-1,NR2F2,BACH1,RXRA,HDAC2,HNF1A,MEF2A,MYC,FOXP1,PAX6,CTCF,TFAP2A
	GO:0048518	Positive regulation of biological process	61	6207	0.38	0.72	2.86e-13	9606.ENSP00000005260,9606.ENSP00000219069,9606.ENSP00000219782,9606.ENSP00000226574,9606.ENSP00000228606,9606.ENSP00000233638,9606.ENSP00000239938,9606.ENSP00000242462,9606.ENSP00000244745,9606.ENSP00000245919,9606.ENSP00000249501,9606.ENSP00000253024,9606.ENSP00000254480,9606.ENSP00000263253,9606.ENSP00000263620,9606.ENSP00000265354,9606.ENSP00000266269,9606.ENSP00000283921,9606.ENSP00000286639,…	BAIAP2L1,ZNF263,MAZ,NFKB1,CYP27B1,TLX2,EGR1,NEUROG3,SOX4,FOSB,HOXD10,TRIM28,SMARCC1,EP300,ARID3A,SRF,PATZ1,HOXA10,BATF,LMTK2,RAD21,IL16,CEBPB,BPTF,REST,HNF4A,SERTAD2,POU3F2,SP1,ASCL2,ZBTB16,NRF1,HOXA9,MAX,SOAT1,USF1,PRDM1,PAX2,LHX3,PAX4,NKX3-1,NR2F2,ASNS,GTF2F1,ZNF143,TCF4,BACH1,TCF12,CTCFL,RXRA,HDAC2,POU2F2,HNF1A,MEF2A,CEBPG,MYC,HMGN3,FOXP1,PAX6,CTCF,TFAP2A
	GO:0065007	Biological regulation	80	12385	0.2	0.5	8.45e-13	9606.ENSP00000005260,9606.ENSP00000219069,9606.ENSP00000219782,9606.ENSP00000221130,9606.ENSP00000226574,9606.ENSP00000228606,9606.ENSP00000233638,9606.ENSP00000239938,9606.ENSP00000242462,9606.ENSP00000244745,9606.ENSP00000245919,9606.ENSP00000249501,9606.ENSP00000253024,9606.ENSP00000254480,9606.ENSP00000256495,9606.ENSP00000257749,9606.ENSP00000263253,9606.ENSP00000263620,9606.ENSP00000265354,…	BAIAP2L1,ZNF263,MAZ,GSR,NFKB1,CYP27B1,TLX2,EGR1,NEUROG3,SOX4,FOSB,HOXD10,TRIM28,SMARCC1,BHLHE40,BACH2,EP300,ARID3A,SRF,BTAF1,PATZ1,HOXA10,BATF,HOXB13,LMTK2,RAD21,IL16,CEBPB,BPTF,REST,HNF4A,DMRTA1,EBF1,FOXL1,SERTAD2,POU3F2,SP1,POU6F1,MXI1,ASCL2,ZBTB16,NRF1,HOXA9,MAFK,ZBTB14,MAX,SMC3,SOAT1,USF1,QRSL1,PRDM1,PAX2,LHX3,PAX4,NKX3-1,NR2F2,CHD2,ASNS,GTF2F1,ZNF35,ZNF143,TCF4,BACH1,TCF12,TECPR1,CTCFL,RXRA,…
	GO:0048731	System development	47	3867	0.47	0.83	1.22e-11	9606.ENSP00000228606,9606.ENSP00000233638,9606.ENSP00000239938,9606.ENSP00000242462,9606.ENSP00000244745,9606.ENSP00000249501,9606.ENSP00000253024,9606.ENSP00000254480,9606.ENSP00000263253,9606.ENSP00000265354,9606.ENSP00000266269,9606.ENSP00000283921,9606.ENSP00000286639,9606.ENSP00000290295,9606.ENSP00000297293,9606.ENSP00000305422,9606.ENSP00000307208,9606.ENSP00000311816,9606.ENSP00000312987,…	CYP27B1,TLX2,EGR1,NEUROG3,SOX4,HOXD10,TRIM28,SMARCC1,EP300,SRF,PATZ1,HOXA10,BATF,HOXB13,LMTK2,CEBPB,BPTF,REST,HNF4A,DMRTA1,FOXL1,POU3F2,POU6F1,ASCL2,ZBTB16,HOXA9,ZBTB14,MAX,PRDM1,PAX2,LHX3,PAX4,NKX3-1,NR2F2,CHD2,TCF4,TCF12,HDAC2,DBX1,HNF1A,MEF2A,CEBPG,MYC,HOXA4,FOXP1,PAX6,TFAP2A
	GO:0007275	Multicellular organism development	48	4209	0.44	0.77	5.87e-11	9606.ENSP00000228606,9606.ENSP00000233638,9606.ENSP00000239938,9606.ENSP00000242462,9606.ENSP00000244745,9606.ENSP00000249501,9606.ENSP00000253024,9606.ENSP00000254480,9606.ENSP00000256495,9606.ENSP00000263253,9606.ENSP00000265354,9606.ENSP00000266269,9606.ENSP00000283921,9606.ENSP00000286639,9606.ENSP00000290295,9606.ENSP00000297293,9606.ENSP00000305422,9606.ENSP00000307208,9606.ENSP00000311816,…	CYP27B1,TLX2,EGR1,NEUROG3,SOX4,HOXD10,TRIM28,SMARCC1,BHLHE40,EP300,SRF,PATZ1,HOXA10,BATF,HOXB13,LMTK2,CEBPB,BPTF,REST,HNF4A,DMRTA1,FOXL1,POU3F2,POU6F1,ASCL2,ZBTB16,HOXA9,ZBTB14,MAX,PRDM1,PAX2,LHX3,PAX4,NKX3-1,NR2F2,CHD2,TCF4,TCF12,HDAC2,DBX1,HNF1A,MEF2A,CEBPG,MYC,HOXA4,FOXP1,PAX6,TFAP2A
	GO:0048523	Negative regulation of cellular process	50	4736	0.41	0.72	2.28e-10	9606.ENSP00000219069,9606.ENSP00000219782,9606.ENSP00000226574,9606.ENSP00000228606,9606.ENSP00000233638,9606.ENSP00000239938,9606.ENSP00000242462,9606.ENSP00000244745,9606.ENSP00000245919,9606.ENSP00000249501,9606.ENSP00000253024,9606.ENSP00000254480,9606.ENSP00000256495,9606.ENSP00000257749,9606.ENSP00000263253,9606.ENSP00000265354,9606.ENSP00000265990,9606.ENSP00000266269,9606.ENSP00000290295,…	ZNF263,MAZ,NFKB1,CYP27B1,TLX2,EGR1,NEUROG3,SOX4,FOSB,HOXD10,TRIM28,SMARCC1,BHLHE40,BACH2,EP300,SRF,BTAF1,PATZ1,HOXB13,RAD21,CEBPB,BPTF,REST,HNF4A,SERTAD2,POU6F1,MXI1,ASCL2,ZBTB16,HOXA9,MAFK,ZBTB14,MAX,PRDM1,PAX2,LHX3,PAX4,NKX3-1,NR2F2,ASNS,BACH1,RXRA,HDAC2,HNF1A,MEF2A,MYC,FOXP1,PAX6,CTCF,TFAP2A
	GO:0048519	Negative regulation of biological process	52	5313	0.38	0.67	9.88e-10	9606.ENSP00000219069,9606.ENSP00000219782,9606.ENSP00000226574,9606.ENSP00000228606,9606.ENSP00000233638,9606.ENSP00000239938,9606.ENSP00000242462,9606.ENSP00000244745,9606.ENSP00000245919,9606.ENSP00000249501,9606.ENSP00000253024,9606.ENSP00000254480,9606.ENSP00000256495,9606.ENSP00000257749,9606.ENSP00000263253,9606.ENSP00000265354,9606.ENSP00000265990,9606.ENSP00000266269,9606.ENSP00000290295,…	ZNF263,MAZ,NFKB1,CYP27B1,TLX2,EGR1,NEUROG3,SOX4,FOSB,HOXD10,TRIM28,SMARCC1,BHLHE40,BACH2,EP300,SRF,BTAF1,PATZ1,HOXB13,RAD21,CEBPB,BPTF,REST,HNF4A,SERTAD2,POU3F2,POU6F1,MXI1,ASCL2,ZBTB16,HOXA9,MAFK,ZBTB14,MAX,USF1,PRDM1,PAX2,LHX3,PAX4,NKX3-1,NR2F2,ASNS,BACH1,RXRA,HDAC2,HNF1A,MEF2A,MYC,FOXP1,PAX6,CTCF,TFAP2A
	GO:0009888	Tissue development	30	1723	0.63	1.0	1.01e-09	9606.ENSP00000228606,9606.ENSP00000233638,9606.ENSP00000239938,9606.ENSP00000242462,9606.ENSP00000244745,9606.ENSP00000249501,9606.ENSP00000253024,9606.ENSP00000263253,9606.ENSP00000265354,9606.ENSP00000290295,9606.ENSP00000305422,9606.ENSP00000307208,9606.ENSP00000311816,9606.ENSP00000312987,9606.ENSP00000326272,9606.ENSP00000329170,9606.ENSP00000332293,9606.ENSP00000338157,9606.ENSP00000358092,…	CYP27B1,TLX2,EGR1,NEUROG3,SOX4,HOXD10,TRIM28,EP300,SRF,HOXB13,CEBPB,BPTF,REST,HNF4A,FOXL1,POU3F2,ASCL2,ZBTB16,PRDM1,PAX2,LHX3,PAX4,NKX3-1,NR2F2,HDAC2,HNF1A,MEF2A,MYC,PAX6,TFAP2A
	GO:0032502	Developmental process	53	5657	0.36	0.64	2.71e-09	9606.ENSP00000226574,9606.ENSP00000228606,9606.ENSP00000233638,9606.ENSP00000239938,9606.ENSP00000242462,9606.ENSP00000244745,9606.ENSP00000249501,9606.ENSP00000253024,9606.ENSP00000254480,9606.ENSP00000256495,9606.ENSP00000263253,9606.ENSP00000265354,9606.ENSP00000266269,9606.ENSP00000283921,9606.ENSP00000286639,9606.ENSP00000290295,9606.ENSP00000297293,9606.ENSP00000305422,9606.ENSP00000307208,…	NFKB1,CYP27B1,TLX2,EGR1,NEUROG3,SOX4,HOXD10,TRIM28,SMARCC1,BHLHE40,EP300,SRF,PATZ1,HOXA10,BATF,HOXB13,LMTK2,CEBPB,BPTF,REST,HNF4A,DMRTA1,FOXL1,POU3F2,POU6F1,ASCL2,ZBTB16,HOXA9,ZBTB14,MAX,SMC3,SOAT1,PRDM1,PAX2,LHX3,PAX4,NKX3-1,NR2F2,CHD2,ZNF35,TCF4,TCF12,RXRA,HDAC2,DBX1,HNF1A,MEF2A,CEBPG,MYC,HOXA4,FOXP1,PAX6,TFAP2A
	GO:0003002	Regionalization	15	341	1.03	1.58	4.05e-09	9606.ENSP00000249501,9606.ENSP00000256495,9606.ENSP00000263253,9606.ENSP00000265354,9606.ENSP00000283921,9606.ENSP00000307208,9606.ENSP00000338157,9606.ENSP00000343619,9606.ENSP00000359319,9606.ENSP00000360811,9606.ENSP00000370253,9606.ENSP00000377721,9606.ENSP00000436881,9606.ENSP00000479166,9606.ENSP00000492024	HOXD10,BHLHE40,EP300,SRF,HOXA10,BPTF,ZBTB16,HOXA9,PAX2,LHX3,NKX3-1,NR2F2,DBX1,HOXA4,PAX6
	GO:0048856	Anatomical structure development	50	5117	0.38	0.66	4.48e-09	9606.ENSP00000226574,9606.ENSP00000228606,9606.ENSP00000233638,9606.ENSP00000239938,9606.ENSP00000242462,9606.ENSP00000244745,9606.ENSP00000249501,9606.ENSP00000253024,9606.ENSP00000254480,9606.ENSP00000256495,9606.ENSP00000263253,9606.ENSP00000265354,9606.ENSP00000266269,9606.ENSP00000283921,9606.ENSP00000286639,9606.ENSP00000290295,9606.ENSP00000297293,9606.ENSP00000305422,9606.ENSP00000307208,…	NFKB1,CYP27B1,TLX2,EGR1,NEUROG3,SOX4,HOXD10,TRIM28,SMARCC1,BHLHE40,EP300,SRF,PATZ1,HOXA10,BATF,HOXB13,LMTK2,CEBPB,BPTF,REST,HNF4A,DMRTA1,FOXL1,POU3F2,POU6F1,ASCL2,ZBTB16,HOXA9,ZBTB14,MAX,PRDM1,PAX2,LHX3,PAX4,NKX3-1,NR2F2,CHD2,TCF4,TCF12,RXRA,HDAC2,DBX1,HNF1A,MEF2A,CEBPG,MYC,HOXA4,FOXP1,PAX6,TFAP2A
	GO:0009952	Anterior/posterior pattern specification	12	216	1.13	1.59	4.05e-08	9606.ENSP00000249501,9606.ENSP00000256495,9606.ENSP00000263253,9606.ENSP00000265354,9606.ENSP00000283921,9606.ENSP00000307208,9606.ENSP00000338157,9606.ENSP00000343619,9606.ENSP00000370253,9606.ENSP00000377721,9606.ENSP00000479166,9606.ENSP00000492024	HOXD10,BHLHE40,EP300,SRF,HOXA10,BPTF,ZBTB16,HOXA9,NKX3-1,NR2F2,HOXA4,PAX6
	GO:0010628	Positive regulation of gene expression	23	1146	0.69	1.01	4.35e-08	9606.ENSP00000219782,9606.ENSP00000239938,9606.ENSP00000244745,9606.ENSP00000263253,9606.ENSP00000286639,9606.ENSP00000302935,9606.ENSP00000305422,9606.ENSP00000311816,9606.ENSP00000329357,9606.ENSP00000358092,9606.ENSP00000370253,9606.ENSP00000388940,9606.ENSP00000415579,9606.ENSP00000430432,9606.ENSP00000431603,9606.ENSP00000438804,9606.ENSP00000453095,9606.ENSP00000466022,9606.ENSP00000478887,…	MAZ,EGR1,SOX4,EP300,BATF,IL16,CEBPB,REST,SP1,PRDM1,NKX3-1,TCF12,CTCFL,HDAC2,POU2F2,HNF1A,MEF2A,CEBPG,MYC,FOXP1,PAX6,CTCF,TFAP2A
	GO:0009790	Embryo development	22	1049	0.71	1.03	5.23e-08	9606.ENSP00000233638,9606.ENSP00000244745,9606.ENSP00000249501,9606.ENSP00000253024,9606.ENSP00000263253,9606.ENSP00000265354,9606.ENSP00000283921,9606.ENSP00000305422,9606.ENSP00000307208,9606.ENSP00000311816,9606.ENSP00000332293,9606.ENSP00000338157,9606.ENSP00000343619,9606.ENSP00000358092,9606.ENSP00000359319,9606.ENSP00000370253,9606.ENSP00000377721,9606.ENSP00000430432,9606.ENSP00000438804,…	TLX2,SOX4,HOXD10,TRIM28,EP300,SRF,HOXA10,CEBPB,BPTF,REST,ASCL2,ZBTB16,HOXA9,PRDM1,PAX2,NKX3-1,NR2F2,HDAC2,HNF1A,HOXA4,PAX6,TFAP2A
	GO:0048608	Reproductive structure development	15	436	0.92	1.29	1.02e-07	9606.ENSP00000228606,9606.ENSP00000253024,9606.ENSP00000266269,9606.ENSP00000283921,9606.ENSP00000290295,9606.ENSP00000305422,9606.ENSP00000307208,9606.ENSP00000319651,9606.ENSP00000332293,9606.ENSP00000343619,9606.ENSP00000358092,9606.ENSP00000360811,9606.ENSP00000370253,9606.ENSP00000377721,9606.ENSP00000438804	CYP27B1,TRIM28,PATZ1,HOXA10,HOXB13,CEBPB,BPTF,DMRTA1,ASCL2,HOXA9,PRDM1,LHX3,NKX3-1,NR2F2,HNF1A
	GO:0009887	Animal organ morphogenesis	21	997	0.71	1.01	1.31e-07	9606.ENSP00000226574,9606.ENSP00000244745,9606.ENSP00000249501,9606.ENSP00000254480,9606.ENSP00000263253,9606.ENSP00000265354,9606.ENSP00000290295,9606.ENSP00000305422,9606.ENSP00000311816,9606.ENSP00000343619,9606.ENSP00000358092,9606.ENSP00000359319,9606.ENSP00000360811,9606.ENSP00000368014,9606.ENSP00000370253,9606.ENSP00000430432,9606.ENSP00000438804,9606.ENSP00000478887,9606.ENSP00000479166,…	NFKB1,SOX4,HOXD10,SMARCC1,EP300,SRF,HOXB13,CEBPB,REST,HOXA9,PRDM1,PAX2,LHX3,PAX4,NKX3-1,HDAC2,HNF1A,MYC,HOXA4,PAX6,TFAP2A
	GO:0032501	Multicellular organismal process	54	6490	0.31	0.55	1.57e-07	9606.ENSP00000226574,9606.ENSP00000228606,9606.ENSP00000233638,9606.ENSP00000239938,9606.ENSP00000242462,9606.ENSP00000244745,9606.ENSP00000245919,9606.ENSP00000249501,9606.ENSP00000253024,9606.ENSP00000254480,9606.ENSP00000256495,9606.ENSP00000263253,9606.ENSP00000265354,9606.ENSP00000266269,9606.ENSP00000283921,9606.ENSP00000286639,9606.ENSP00000290295,9606.ENSP00000297293,9606.ENSP00000305422,…	NFKB1,CYP27B1,TLX2,EGR1,NEUROG3,SOX4,FOSB,HOXD10,TRIM28,SMARCC1,BHLHE40,EP300,SRF,PATZ1,HOXA10,BATF,HOXB13,LMTK2,CEBPB,BPTF,REST,HNF4A,DMRTA1,FOXL1,POU3F2,POU6F1,ASCL2,ZBTB16,HOXA9,ZBTB14,MAX,SMC3,SOAT1,PRDM1,PAX2,LHX3,PAX4,NKX3-1,NR2F2,CHD2,ZNF35,TCF4,TCF12,CTCFL,HDAC2,DBX1,HNF1A,MEF2A,CEBPG,MYC,HOXA4,FOXP1,PAX6,TFAP2A
	GO:0051239	Regulation of multicellular organismal process	34	2749	0.48	0.73	1.89e-07	9606.ENSP00000226574,9606.ENSP00000228606,9606.ENSP00000233638,9606.ENSP00000239938,9606.ENSP00000244745,9606.ENSP00000254480,9606.ENSP00000256495,9606.ENSP00000265354,9606.ENSP00000266269,9606.ENSP00000286639,9606.ENSP00000302935,9606.ENSP00000305422,9606.ENSP00000311816,9606.ENSP00000312987,9606.ENSP00000329170,9606.ENSP00000329357,9606.ENSP00000332293,9606.ENSP00000338157,9606.ENSP00000343619,…	NFKB1,CYP27B1,TLX2,EGR1,SOX4,SMARCC1,BHLHE40,SRF,PATZ1,BATF,IL16,CEBPB,REST,HNF4A,POU3F2,SP1,ASCL2,ZBTB16,HOXA9,USF1,PRDM1,PAX2,PAX4,NKX3-1,NR2F2,RXRA,HDAC2,POU2F2,MEF2A,CEBPG,MYC,FOXP1,PAX6,TFAP2A
	GO:0043009	Chordate embryonic development	17	654	0.8	1.09	3.49e-07	9606.ENSP00000244745,9606.ENSP00000249501,9606.ENSP00000253024,9606.ENSP00000263253,9606.ENSP00000265354,9606.ENSP00000305422,9606.ENSP00000307208,9606.ENSP00000332293,9606.ENSP00000343619,9606.ENSP00000358092,9606.ENSP00000359319,9606.ENSP00000370253,9606.ENSP00000377721,9606.ENSP00000438804,9606.ENSP00000479166,9606.ENSP00000492024,9606.ENSP00000501092	SOX4,HOXD10,TRIM28,EP300,SRF,CEBPB,BPTF,ASCL2,HOXA9,PRDM1,PAX2,NKX3-1,NR2F2,HNF1A,HOXA4,PAX6,TFAP2A
	GO:0045595	Regulation of cell differentiation	25	1582	0.58	0.82	6.55e-07	9606.ENSP00000226574,9606.ENSP00000228606,9606.ENSP00000233638,9606.ENSP00000242462,9606.ENSP00000244745,9606.ENSP00000254480,9606.ENSP00000256495,9606.ENSP00000265354,9606.ENSP00000286639,9606.ENSP00000305422,9606.ENSP00000311816,9606.ENSP00000329170,9606.ENSP00000332293,9606.ENSP00000338157,9606.ENSP00000343619,9606.ENSP00000358092,9606.ENSP00000359319,9606.ENSP00000368014,9606.ENSP00000381382,…	NFKB1,CYP27B1,TLX2,NEUROG3,SOX4,SMARCC1,BHLHE40,SRF,BATF,CEBPB,REST,POU3F2,ASCL2,ZBTB16,HOXA9,PRDM1,PAX2,PAX4,TCF4,TCF12,HDAC2,MYC,FOXP1,PAX6,TFAP2A
	GO:0022414	Reproductive process	24	1504	0.59	0.81	1.23e-06	9606.ENSP00000228606,9606.ENSP00000239938,9606.ENSP00000245919,9606.ENSP00000249501,9606.ENSP00000253024,9606.ENSP00000266269,9606.ENSP00000283921,9606.ENSP00000290295,9606.ENSP00000297338,9606.ENSP00000305422,9606.ENSP00000307208,9606.ENSP00000312987,9606.ENSP00000319651,9606.ENSP00000332293,9606.ENSP00000338157,9606.ENSP00000343619,9606.ENSP00000354720,9606.ENSP00000358092,9606.ENSP00000360811,…	CYP27B1,EGR1,FOSB,HOXD10,TRIM28,PATZ1,HOXA10,HOXB13,RAD21,CEBPB,BPTF,HNF4A,DMRTA1,ASCL2,ZBTB16,HOXA9,SMC3,PRDM1,LHX3,NKX3-1,NR2F2,ZNF35,CTCFL,HNF1A
	GO:0051240	Positive regulation of multicellular organismal process	24	1505	0.59	0.81	1.23e-06	9606.ENSP00000228606,9606.ENSP00000239938,9606.ENSP00000244745,9606.ENSP00000254480,9606.ENSP00000265354,9606.ENSP00000286639,9606.ENSP00000302935,9606.ENSP00000305422,9606.ENSP00000311816,9606.ENSP00000329170,9606.ENSP00000329357,9606.ENSP00000338157,9606.ENSP00000357000,9606.ENSP00000359319,9606.ENSP00000370253,9606.ENSP00000419692,9606.ENSP00000430432,9606.ENSP00000431603,9606.ENSP00000453095,…	CYP27B1,EGR1,SOX4,SMARCC1,SRF,BATF,IL16,CEBPB,REST,POU3F2,SP1,ZBTB16,USF1,PAX2,NKX3-1,RXRA,HDAC2,POU2F2,MEF2A,CEBPG,MYC,FOXP1,PAX6,TFAP2A
	GO:0048568	Embryonic organ development	14	454	0.88	1.11	1.35e-06	9606.ENSP00000249501,9606.ENSP00000253024,9606.ENSP00000265354,9606.ENSP00000305422,9606.ENSP00000307208,9606.ENSP00000311816,9606.ENSP00000332293,9606.ENSP00000343619,9606.ENSP00000358092,9606.ENSP00000359319,9606.ENSP00000377721,9606.ENSP00000479166,9606.ENSP00000492024,9606.ENSP00000501092	HOXD10,TRIM28,SRF,CEBPB,BPTF,REST,ASCL2,HOXA9,PRDM1,PAX2,NR2F2,HOXA4,PAX6,TFAP2A
	GO:2000026	Regulation of multicellular organismal development	23	1389	0.6	0.82	1.35e-06	9606.ENSP00000228606,9606.ENSP00000233638,9606.ENSP00000244745,9606.ENSP00000254480,9606.ENSP00000256495,9606.ENSP00000265354,9606.ENSP00000286639,9606.ENSP00000305422,9606.ENSP00000311816,9606.ENSP00000312987,9606.ENSP00000329357,9606.ENSP00000332293,9606.ENSP00000338157,9606.ENSP00000343619,9606.ENSP00000358092,9606.ENSP00000359319,9606.ENSP00000368014,9606.ENSP00000419692,9606.ENSP00000430432,…	CYP27B1,TLX2,SOX4,SMARCC1,BHLHE40,SRF,BATF,CEBPB,REST,HNF4A,SP1,ASCL2,ZBTB16,HOXA9,PRDM1,PAX2,PAX4,RXRA,HDAC2,MYC,FOXP1,PAX6,TFAP2A
	GO:0009653	Anatomical structure morphogenesis	29	2229	0.5	0.71	1.73e-06	9606.ENSP00000226574,9606.ENSP00000233638,9606.ENSP00000244745,9606.ENSP00000249501,9606.ENSP00000253024,9606.ENSP00000254480,9606.ENSP00000263253,9606.ENSP00000265354,9606.ENSP00000283921,9606.ENSP00000290295,9606.ENSP00000297293,9606.ENSP00000305422,9606.ENSP00000311816,9606.ENSP00000326272,9606.ENSP00000338157,9606.ENSP00000343619,9606.ENSP00000358092,9606.ENSP00000359319,9606.ENSP00000360811,…	NFKB1,TLX2,SOX4,HOXD10,TRIM28,SMARCC1,EP300,SRF,HOXA10,HOXB13,LMTK2,CEBPB,REST,FOXL1,ZBTB16,HOXA9,PRDM1,PAX2,LHX3,PAX4,NKX3-1,NR2F2,HDAC2,HNF1A,MEF2A,MYC,HOXA4,PAX6,TFAP2A
	GO:1901700	Response to oxygen-containing compound	24	1547	0.58	0.78	1.94e-06	9606.ENSP00000226574,9606.ENSP00000228606,9606.ENSP00000239938,9606.ENSP00000244745,9606.ENSP00000245919,9606.ENSP00000254480,9606.ENSP00000265354,9606.ENSP00000283921,9606.ENSP00000290295,9606.ENSP00000305422,9606.ENSP00000312987,9606.ENSP00000329357,9606.ENSP00000343619,9606.ENSP00000351490,9606.ENSP00000357000,9606.ENSP00000359319,9606.ENSP00000368014,9606.ENSP00000370253,9606.ENSP00000377721,…	NFKB1,CYP27B1,EGR1,SOX4,FOSB,SMARCC1,SRF,HOXA10,HOXB13,CEBPB,HNF4A,SP1,HOXA9,MAX,USF1,PAX2,PAX4,NKX3-1,NR2F2,ZNF35,RXRA,HDAC2,HNF1A,FOXP1
	GO:0060429	Epithelium development	20	1069	0.66	0.86	2.18e-06	9606.ENSP00000242462,9606.ENSP00000244745,9606.ENSP00000253024,9606.ENSP00000263253,9606.ENSP00000265354,9606.ENSP00000290295,9606.ENSP00000305422,9606.ENSP00000311816,9606.ENSP00000312987,9606.ENSP00000329170,9606.ENSP00000358092,9606.ENSP00000359319,9606.ENSP00000360811,9606.ENSP00000368014,9606.ENSP00000370253,9606.ENSP00000377721,9606.ENSP00000430432,9606.ENSP00000478887,9606.ENSP00000492024,…	NEUROG3,SOX4,TRIM28,EP300,SRF,HOXB13,CEBPB,REST,HNF4A,POU3F2,PRDM1,PAX2,LHX3,PAX4,NKX3-1,NR2F2,HDAC2,MYC,PAX6,TFAP2A
	GO:0001890	Placenta development	9	149	1.17	1.31	3.47e-06	9606.ENSP00000228606,9606.ENSP00000253024,9606.ENSP00000305422,9606.ENSP00000307208,9606.ENSP00000332293,9606.ENSP00000358092,9606.ENSP00000360811,9606.ENSP00000377721,9606.ENSP00000438804	CYP27B1,TRIM28,CEBPB,BPTF,ASCL2,PRDM1,LHX3,NR2F2,HNF1A
	GO:0048598	Embryonic morphogenesis	15	590	0.79	0.97	4.14e-06	9606.ENSP00000233638,9606.ENSP00000244745,9606.ENSP00000249501,9606.ENSP00000253024,9606.ENSP00000265354,9606.ENSP00000283921,9606.ENSP00000311816,9606.ENSP00000338157,9606.ENSP00000343619,9606.ENSP00000359319,9606.ENSP00000430432,9606.ENSP00000438804,9606.ENSP00000479166,9606.ENSP00000492024,9606.ENSP00000501092	TLX2,SOX4,HOXD10,TRIM28,SRF,HOXA10,REST,ZBTB16,HOXA9,PAX2,HDAC2,HNF1A,HOXA4,PAX6,TFAP2A
	GO:0048732	Gland development	13	419	0.88	1.05	4.22e-06	9606.ENSP00000226574,9606.ENSP00000265354,9606.ENSP00000283921,9606.ENSP00000290295,9606.ENSP00000305422,9606.ENSP00000312987,9606.ENSP00000329170,9606.ENSP00000343619,9606.ENSP00000360811,9606.ENSP00000370253,9606.ENSP00000438804,9606.ENSP00000466022,9606.ENSP00000492024	NFKB1,SRF,HOXA10,HOXB13,CEBPB,HNF4A,POU3F2,HOXA9,LHX3,NKX3-1,HNF1A,CEBPG,PAX6
	GO:0001655	Urogenital system development	12	347	0.92	1.09	4.85e-06	9606.ENSP00000239938,9606.ENSP00000244745,9606.ENSP00000283921,9606.ENSP00000290295,9606.ENSP00000338157,9606.ENSP00000343619,9606.ENSP00000349503,9606.ENSP00000358092,9606.ENSP00000359319,9606.ENSP00000370253,9606.ENSP00000478887,9606.ENSP00000501092	EGR1,SOX4,HOXA10,HOXB13,ZBTB16,HOXA9,ZBTB14,PRDM1,PAX2,NKX3-1,MYC,TFAP2A
	GO:0030154	Cell differentiation	36	3507	0.4	0.59	5.76e-06	9606.ENSP00000239938,9606.ENSP00000242462,9606.ENSP00000244745,9606.ENSP00000249501,9606.ENSP00000253024,9606.ENSP00000263253,9606.ENSP00000265354,9606.ENSP00000266269,9606.ENSP00000286639,9606.ENSP00000290295,9606.ENSP00000297293,9606.ENSP00000305422,9606.ENSP00000311816,9606.ENSP00000312987,9606.ENSP00000319651,9606.ENSP00000326272,9606.ENSP00000329170,9606.ENSP00000332293,9606.ENSP00000338157,…	EGR1,NEUROG3,SOX4,HOXD10,TRIM28,EP300,SRF,PATZ1,BATF,HOXB13,LMTK2,CEBPB,REST,HNF4A,DMRTA1,FOXL1,POU3F2,ASCL2,ZBTB16,SOAT1,PRDM1,PAX2,LHX3,PAX4,NKX3-1,NR2F2,CHD2,TCF4,TCF12,RXRA,HDAC2,DBX1,MEF2A,CEBPG,FOXP1,PAX6
	GO:0042127	Regulation of cell population proliferation	24	1669	0.54	0.72	7.43e-06	9606.ENSP00000219782,9606.ENSP00000228606,9606.ENSP00000239938,9606.ENSP00000244745,9606.ENSP00000254480,9606.ENSP00000265354,9606.ENSP00000305422,9606.ENSP00000311816,9606.ENSP00000312987,9606.ENSP00000329170,9606.ENSP00000329357,9606.ENSP00000332293,9606.ENSP00000338157,9606.ENSP00000358092,9606.ENSP00000359319,9606.ENSP00000370253,9606.ENSP00000377721,9606.ENSP00000379847,9606.ENSP00000430432,…	MAZ,CYP27B1,EGR1,SOX4,SMARCC1,SRF,CEBPB,REST,HNF4A,POU3F2,SP1,ASCL2,ZBTB16,PRDM1,PAX2,NKX3-1,NR2F2,ZNF143,HDAC2,MYC,FOXP1,PAX6,CTCF,TFAP2A
	GO:0014070	Response to organic cyclic compound	17	861	0.68	0.82	1.44e-05	9606.ENSP00000226574,9606.ENSP00000228606,9606.ENSP00000239938,9606.ENSP00000245919,9606.ENSP00000283921,9606.ENSP00000290295,9606.ENSP00000305422,9606.ENSP00000311816,9606.ENSP00000312987,9606.ENSP00000343619,9606.ENSP00000368014,9606.ENSP00000370253,9606.ENSP00000377721,9606.ENSP00000419692,9606.ENSP00000430432,9606.ENSP00000438804,9606.ENSP00000484803	NFKB1,CYP27B1,EGR1,FOSB,HOXA10,HOXB13,CEBPB,REST,HNF4A,HOXA9,PAX4,NKX3-1,NR2F2,RXRA,HDAC2,HNF1A,FOXP1
	GO:0035270	Endocrine system development	8	130	1.18	1.18	1.77e-05	9606.ENSP00000242462,9606.ENSP00000244745,9606.ENSP00000265354,9606.ENSP00000312987,9606.ENSP00000329170,9606.ENSP00000360811,9606.ENSP00000368014,9606.ENSP00000492024	NEUROG3,SOX4,SRF,HNF4A,POU3F2,LHX3,PAX4,PAX6
	GO:0050793	Regulation of developmental process	29	2492	0.45	0.61	1.77e-05	9606.ENSP00000226574,9606.ENSP00000228606,9606.ENSP00000233638,9606.ENSP00000242462,9606.ENSP00000244745,9606.ENSP00000254480,9606.ENSP00000256495,9606.ENSP00000265354,9606.ENSP00000286639,9606.ENSP00000305422,9606.ENSP00000311816,9606.ENSP00000312987,9606.ENSP00000329170,9606.ENSP00000329357,9606.ENSP00000332293,9606.ENSP00000338157,9606.ENSP00000343619,9606.ENSP00000358092,9606.ENSP00000359319,…	NFKB1,CYP27B1,TLX2,NEUROG3,SOX4,SMARCC1,BHLHE40,SRF,BATF,CEBPB,REST,HNF4A,POU3F2,SP1,ASCL2,ZBTB16,HOXA9,PRDM1,PAX2,PAX4,NKX3-1,TCF4,TCF12,RXRA,HDAC2,MYC,FOXP1,PAX6,TFAP2A
	GO:0007399	Nervous system development	27	2188	0.48	0.64	1.78e-05	9606.ENSP00000233638,9606.ENSP00000242462,9606.ENSP00000244745,9606.ENSP00000249501,9606.ENSP00000254480,9606.ENSP00000263253,9606.ENSP00000265354,9606.ENSP00000297293,9606.ENSP00000305422,9606.ENSP00000307208,9606.ENSP00000311816,9606.ENSP00000329170,9606.ENSP00000330190,9606.ENSP00000332293,9606.ENSP00000338157,9606.ENSP00000358092,9606.ENSP00000359319,9606.ENSP00000360811,9606.ENSP00000377721,…	TLX2,NEUROG3,SOX4,HOXD10,SMARCC1,EP300,SRF,LMTK2,CEBPB,BPTF,REST,POU3F2,POU6F1,ASCL2,ZBTB16,PRDM1,PAX2,LHX3,NR2F2,TCF4,TCF12,HDAC2,DBX1,MEF2A,FOXP1,PAX6,TFAP2A
	GO:0010033	Response to organic substance	30	2692	0.43	0.59	2.42e-05	9606.ENSP00000226574,9606.ENSP00000228606,9606.ENSP00000239938,9606.ENSP00000244745,9606.ENSP00000245919,9606.ENSP00000254480,9606.ENSP00000263253,9606.ENSP00000265354,9606.ENSP00000283921,9606.ENSP00000290295,9606.ENSP00000302935,9606.ENSP00000305422,9606.ENSP00000311816,9606.ENSP00000312987,9606.ENSP00000329170,9606.ENSP00000329357,9606.ENSP00000343619,9606.ENSP00000351490,9606.ENSP00000357000,…	NFKB1,CYP27B1,EGR1,SOX4,FOSB,SMARCC1,EP300,SRF,HOXA10,HOXB13,IL16,CEBPB,REST,HNF4A,POU3F2,SP1,HOXA9,MAX,USF1,PAX2,PAX4,NKX3-1,NR2F2,ZNF35,RXRA,HDAC2,HNF1A,MYC,FOXP1,PAX6
	GO:0003006	Developmental process involved in reproduction	18	1023	0.63	0.75	2.89e-05	9606.ENSP00000228606,9606.ENSP00000253024,9606.ENSP00000266269,9606.ENSP00000283921,9606.ENSP00000290295,9606.ENSP00000305422,9606.ENSP00000307208,9606.ENSP00000312987,9606.ENSP00000319651,9606.ENSP00000332293,9606.ENSP00000338157,9606.ENSP00000343619,9606.ENSP00000358092,9606.ENSP00000360811,9606.ENSP00000370253,9606.ENSP00000377721,9606.ENSP00000379368,9606.ENSP00000438804	CYP27B1,TRIM28,PATZ1,HOXA10,HOXB13,CEBPB,BPTF,HNF4A,DMRTA1,ASCL2,ZBTB16,HOXA9,PRDM1,LHX3,NKX3-1,NR2F2,ZNF35,HNF1A
	GO:0035108	Limb morphogenesis	8	144	1.13	1.1	3.56e-05	9606.ENSP00000244745,9606.ENSP00000249501,9606.ENSP00000283921,9606.ENSP00000338157,9606.ENSP00000343619,9606.ENSP00000430432,9606.ENSP00000438804,9606.ENSP00000501092	SOX4,HOXD10,HOXA10,ZBTB16,HOXA9,HDAC2,HNF1A,TFAP2A
	GO:0006351	Transcription, DNA-templated	13	518	0.79	0.86	3.97e-05	9606.ENSP00000219782,9606.ENSP00000226574,9606.ENSP00000245919,9606.ENSP00000263253,9606.ENSP00000265354,9606.ENSP00000305422,9606.ENSP00000312987,9606.ENSP00000343619,9606.ENSP00000377969,9606.ENSP00000419692,9606.ENSP00000438804,9606.ENSP00000453095,9606.ENSP00000492024	MAZ,NFKB1,FOSB,EP300,SRF,CEBPB,HNF4A,HOXA9,GTF2F1,RXRA,HNF1A,MEF2A,PAX6
	GO:0030855	Epithelial cell differentiation	14	617	0.74	0.82	4.19e-05	9606.ENSP00000242462,9606.ENSP00000244745,9606.ENSP00000290295,9606.ENSP00000305422,9606.ENSP00000311816,9606.ENSP00000312987,9606.ENSP00000329170,9606.ENSP00000358092,9606.ENSP00000359319,9606.ENSP00000360811,9606.ENSP00000368014,9606.ENSP00000377721,9606.ENSP00000430432,9606.ENSP00000492024	NEUROG3,SOX4,HOXB13,CEBPB,REST,HNF4A,POU3F2,PRDM1,PAX2,LHX3,PAX4,NR2F2,HDAC2,PAX6
	GO:0033993	Response to lipid	16	827	0.67	0.77	4.29e-05	9606.ENSP00000226574,9606.ENSP00000228606,9606.ENSP00000245919,9606.ENSP00000283921,9606.ENSP00000290295,9606.ENSP00000305422,9606.ENSP00000311816,9606.ENSP00000312987,9606.ENSP00000343619,9606.ENSP00000359319,9606.ENSP00000370253,9606.ENSP00000377721,9606.ENSP00000379368,9606.ENSP00000419692,9606.ENSP00000430432,9606.ENSP00000484803	NFKB1,CYP27B1,FOSB,HOXA10,HOXB13,CEBPB,REST,HNF4A,HOXA9,PAX2,NKX3-1,NR2F2,ZNF35,RXRA,HDAC2,FOXP1
	GO:0006366	Transcription by RNA polymerase II	11	357	0.87	0.91	4.97e-05	9606.ENSP00000219782,9606.ENSP00000226574,9606.ENSP00000245919,9606.ENSP00000263253,9606.ENSP00000265354,9606.ENSP00000305422,9606.ENSP00000312987,9606.ENSP00000377969,9606.ENSP00000419692,9606.ENSP00000438804,9606.ENSP00000492024	MAZ,NFKB1,FOSB,EP300,SRF,CEBPB,HNF4A,GTF2F1,RXRA,HNF1A,PAX6
	GO:0051094	Positive regulation of developmental process	20	1332	0.56	0.67	5.85e-05	9606.ENSP00000226574,9606.ENSP00000228606,9606.ENSP00000242462,9606.ENSP00000244745,9606.ENSP00000254480,9606.ENSP00000265354,9606.ENSP00000305422,9606.ENSP00000311816,9606.ENSP00000329170,9606.ENSP00000329357,9606.ENSP00000338157,9606.ENSP00000359319,9606.ENSP00000368014,9606.ENSP00000381382,9606.ENSP00000388940,9606.ENSP00000419692,9606.ENSP00000430432,9606.ENSP00000478887,9606.ENSP00000492024,…	NFKB1,CYP27B1,NEUROG3,SOX4,SMARCC1,SRF,CEBPB,REST,POU3F2,SP1,ZBTB16,PAX2,PAX4,TCF4,TCF12,RXRA,HDAC2,MYC,PAX6,TFAP2A
	GO:0002065	Columnar/cuboidal epithelial cell differentiation	7	105	1.21	1.09	6.09e-05	9606.ENSP00000244745,9606.ENSP00000312987,9606.ENSP00000329170,9606.ENSP00000358092,9606.ENSP00000360811,9606.ENSP00000368014,9606.ENSP00000492024	SOX4,HNF4A,POU3F2,PRDM1,LHX3,PAX4,PAX6
	GO:0009725	Response to hormone	15	762	0.68	0.74	8.23e-05	9606.ENSP00000226574,9606.ENSP00000228606,9606.ENSP00000239938,9606.ENSP00000245919,9606.ENSP00000254480,9606.ENSP00000263253,9606.ENSP00000265354,9606.ENSP00000283921,9606.ENSP00000311816,9606.ENSP00000312987,9606.ENSP00000329357,9606.ENSP00000351490,9606.ENSP00000357000,9606.ENSP00000370253,9606.ENSP00000419692	NFKB1,CYP27B1,EGR1,FOSB,SMARCC1,EP300,SRF,HOXA10,REST,HNF4A,SP1,MAX,USF1,NKX3-1,RXRA
	GO:0030326	Embryonic limb morphogenesis	7	120	1.15	0.99	0.00014	9606.ENSP00000249501,9606.ENSP00000283921,9606.ENSP00000338157,9606.ENSP00000343619,9606.ENSP00000430432,9606.ENSP00000438804,9606.ENSP00000501092	HOXD10,HOXA10,ZBTB16,HOXA9,HDAC2,HNF1A,TFAP2A
	GO:0031016	Pancreas development	6	74	1.29	1.04	0.00014	9606.ENSP00000242462,9606.ENSP00000244745,9606.ENSP00000312987,9606.ENSP00000368014,9606.ENSP00000438804,9606.ENSP00000492024	NEUROG3,SOX4,HNF4A,PAX4,HNF1A,PAX6
	GO:0070482	Response to oxygen levels	10	318	0.88	0.85	0.00014	9606.ENSP00000239938,9606.ENSP00000263253,9606.ENSP00000265354,9606.ENSP00000311816,9606.ENSP00000332293,9606.ENSP00000357000,9606.ENSP00000370253,9606.ENSP00000382805,9606.ENSP00000430432,9606.ENSP00000478887	EGR1,EP300,SRF,REST,ASCL2,USF1,NKX3-1,BACH1,HDAC2,MYC
	GO:0070887	Cellular response to chemical stimulus	28	2609	0.42	0.54	0.00014	9606.ENSP00000221130,9606.ENSP00000226574,9606.ENSP00000239938,9606.ENSP00000244745,9606.ENSP00000245919,9606.ENSP00000254480,9606.ENSP00000263253,9606.ENSP00000265354,9606.ENSP00000302935,9606.ENSP00000305422,9606.ENSP00000311816,9606.ENSP00000312987,9606.ENSP00000329170,9606.ENSP00000329357,9606.ENSP00000351490,9606.ENSP00000357000,9606.ENSP00000359319,9606.ENSP00000370253,9606.ENSP00000379368,…	GSR,NFKB1,EGR1,SOX4,FOSB,SMARCC1,EP300,SRF,IL16,CEBPB,REST,HNF4A,POU3F2,SP1,MAX,USF1,PAX2,NKX3-1,ZNF35,BACH1,RXRA,HDAC2,HNF1A,MEF2A,MYC,FOXP1,PAX6,TFAP2A
	GO:0045165	Cell fate commitment	9	250	0.94	0.87	0.00017	9606.ENSP00000249501,9606.ENSP00000286639,9606.ENSP00000329170,9606.ENSP00000358092,9606.ENSP00000359319,9606.ENSP00000360811,9606.ENSP00000377721,9606.ENSP00000436881,9606.ENSP00000492024	HOXD10,BATF,POU3F2,PRDM1,PAX2,LHX3,NR2F2,DBX1,PAX6
	GO:0048534	Hematopoietic or lymphoid organ development	14	705	0.68	0.71	0.00017	9606.ENSP00000239938,9606.ENSP00000244745,9606.ENSP00000263253,9606.ENSP00000265354,9606.ENSP00000266269,9606.ENSP00000286639,9606.ENSP00000305422,9606.ENSP00000311816,9606.ENSP00000326272,9606.ENSP00000338157,9606.ENSP00000343619,9606.ENSP00000377747,9606.ENSP00000466022,9606.ENSP00000484803	EGR1,SOX4,EP300,SRF,PATZ1,BATF,CEBPB,REST,FOXL1,ZBTB16,HOXA9,CHD2,CEBPG,FOXP1
	GO:0031018	Endocrine pancreas development	5	41	1.47	1.07	0.00018	9606.ENSP00000242462,9606.ENSP00000244745,9606.ENSP00000312987,9606.ENSP00000368014,9606.ENSP00000492024	NEUROG3,SOX4,HNF4A,PAX4,PAX6
	GO:0008285	Negative regulation of cell population proliferation	14	713	0.68	0.7	0.00019	9606.ENSP00000228606,9606.ENSP00000244745,9606.ENSP00000265354,9606.ENSP00000305422,9606.ENSP00000311816,9606.ENSP00000312987,9606.ENSP00000332293,9606.ENSP00000338157,9606.ENSP00000370253,9606.ENSP00000377721,9606.ENSP00000478887,9606.ENSP00000492024,9606.ENSP00000494538,9606.ENSP00000501092	CYP27B1,SOX4,SRF,CEBPB,REST,HNF4A,ASCL2,ZBTB16,NKX3-1,NR2F2,MYC,PAX6,CTCF,TFAP2A
	GO:0033574	Response to testosterone	5	42	1.46	1.06	0.00019	9606.ENSP00000283921,9606.ENSP00000290295,9606.ENSP00000343619,9606.ENSP00000370253,9606.ENSP00000484803	HOXA10,HOXB13,HOXA9,NKX3-1,FOXP1
	GO:0006325	Chromatin organization	13	612	0.71	0.72	0.00020	9606.ENSP00000253024,9606.ENSP00000254480,9606.ENSP00000263253,9606.ENSP00000265990,9606.ENSP00000307208,9606.ENSP00000377747,9606.ENSP00000415579,9606.ENSP00000430432,9606.ENSP00000438804,9606.ENSP00000478887,9606.ENSP00000482613,9606.ENSP00000492024,9606.ENSP00000494538	TRIM28,SMARCC1,EP300,BTAF1,BPTF,CHD2,CTCFL,HDAC2,HNF1A,MYC,HMGN3,PAX6,CTCF
	GO:0001708	Cell fate specification	6	85	1.23	0.96	0.00027	9606.ENSP00000249501,9606.ENSP00000329170,9606.ENSP00000359319,9606.ENSP00000360811,9606.ENSP00000436881,9606.ENSP00000492024	HOXD10,POU3F2,PAX2,LHX3,DBX1,PAX6
	GO:0021517	Ventral spinal cord development	5	46	1.42	1.01	0.00028	9606.ENSP00000244745,9606.ENSP00000249501,9606.ENSP00000360811,9606.ENSP00000436881,9606.ENSP00000492024	SOX4,HOXD10,LHX3,DBX1,PAX6
	GO:0001892	Embryonic placenta development	6	87	1.22	0.94	0.00031	9606.ENSP00000253024,9606.ENSP00000305422,9606.ENSP00000307208,9606.ENSP00000332293,9606.ENSP00000358092,9606.ENSP00000377721	TRIM28,CEBPB,BPTF,ASCL2,PRDM1,NR2F2
	GO:0009719	Response to endogenous stimulus	19	1363	0.53	0.59	0.00031	9606.ENSP00000226574,9606.ENSP00000228606,9606.ENSP00000239938,9606.ENSP00000245919,9606.ENSP00000254480,9606.ENSP00000263253,9606.ENSP00000265354,9606.ENSP00000283921,9606.ENSP00000305422,9606.ENSP00000311816,9606.ENSP00000312987,9606.ENSP00000329357,9606.ENSP00000351490,9606.ENSP00000357000,9606.ENSP00000359319,9606.ENSP00000370253,9606.ENSP00000419692,9606.ENSP00000430432,9606.ENSP00000438804	NFKB1,CYP27B1,EGR1,FOSB,SMARCC1,EP300,SRF,HOXA10,CEBPB,REST,HNF4A,SP1,MAX,USF1,PAX2,NKX3-1,RXRA,HDAC2,HNF1A
	GO:0001666	Response to hypoxia	9	278	0.9	0.79	0.00035	9606.ENSP00000239938,9606.ENSP00000263253,9606.ENSP00000265354,9606.ENSP00000311816,9606.ENSP00000332293,9606.ENSP00000357000,9606.ENSP00000370253,9606.ENSP00000382805,9606.ENSP00000478887	EGR1,EP300,SRF,REST,ASCL2,USF1,NKX3-1,BACH1,MYC
	GO:0042221	Response to chemical	35	4010	0.33	0.45	0.00038	9606.ENSP00000221130,9606.ENSP00000226574,9606.ENSP00000228606,9606.ENSP00000239938,9606.ENSP00000244745,9606.ENSP00000245919,9606.ENSP00000254480,9606.ENSP00000263253,9606.ENSP00000265354,9606.ENSP00000283921,9606.ENSP00000290295,9606.ENSP00000302935,9606.ENSP00000305422,9606.ENSP00000311816,9606.ENSP00000312987,9606.ENSP00000329170,9606.ENSP00000329357,9606.ENSP00000343619,9606.ENSP00000351490,…	GSR,NFKB1,CYP27B1,EGR1,SOX4,FOSB,SMARCC1,EP300,SRF,HOXA10,HOXB13,IL16,CEBPB,REST,HNF4A,POU3F2,SP1,HOXA9,MAX,USF1,PAX2,LHX3,PAX4,NKX3-1,NR2F2,ZNF35,BACH1,RXRA,HDAC2,HNF1A,MEF2A,MYC,FOXP1,PAX6,TFAP2A
	GO:0045597	Positive regulation of cell differentiation	15	876	0.62	0.63	0.00038	9606.ENSP00000226574,9606.ENSP00000228606,9606.ENSP00000242462,9606.ENSP00000244745,9606.ENSP00000254480,9606.ENSP00000265354,9606.ENSP00000305422,9606.ENSP00000311816,9606.ENSP00000338157,9606.ENSP00000359319,9606.ENSP00000368014,9606.ENSP00000381382,9606.ENSP00000388940,9606.ENSP00000430432,9606.ENSP00000492024	NFKB1,CYP27B1,NEUROG3,SOX4,SMARCC1,SRF,CEBPB,REST,ZBTB16,PAX2,PAX4,TCF4,TCF12,HDAC2,PAX6
	GO:0030097	Hemopoiesis	13	655	0.68	0.67	0.00039	9606.ENSP00000239938,9606.ENSP00000244745,9606.ENSP00000263253,9606.ENSP00000265354,9606.ENSP00000266269,9606.ENSP00000286639,9606.ENSP00000305422,9606.ENSP00000311816,9606.ENSP00000338157,9606.ENSP00000343619,9606.ENSP00000377747,9606.ENSP00000466022,9606.ENSP00000484803	EGR1,SOX4,EP300,SRF,PATZ1,BATF,CEBPB,REST,ZBTB16,HOXA9,CHD2,CEBPG,FOXP1
	GO:0048699	Generation of neurons	17	1131	0.56	0.6	0.00041	9606.ENSP00000242462,9606.ENSP00000244745,9606.ENSP00000249501,9606.ENSP00000265354,9606.ENSP00000297293,9606.ENSP00000305422,9606.ENSP00000311816,9606.ENSP00000329170,9606.ENSP00000332293,9606.ENSP00000358092,9606.ENSP00000359319,9606.ENSP00000360811,9606.ENSP00000377721,9606.ENSP00000430432,9606.ENSP00000436881,9606.ENSP00000453095,9606.ENSP00000492024	NEUROG3,SOX4,HOXD10,SRF,LMTK2,CEBPB,REST,POU3F2,ASCL2,PRDM1,PAX2,LHX3,NR2F2,HDAC2,DBX1,MEF2A,PAX6
	GO:0001822	Kidney development	9	296	0.87	0.75	0.00055	9606.ENSP00000239938,9606.ENSP00000244745,9606.ENSP00000338157,9606.ENSP00000349503,9606.ENSP00000358092,9606.ENSP00000359319,9606.ENSP00000370253,9606.ENSP00000478887,9606.ENSP00000501092	EGR1,SOX4,ZBTB16,ZBTB14,PRDM1,PAX2,NKX3-1,MYC,TFAP2A
	GO:0021510	Spinal cord development	6	99	1.17	0.86	0.00057	9606.ENSP00000242462,9606.ENSP00000244745,9606.ENSP00000249501,9606.ENSP00000360811,9606.ENSP00000436881,9606.ENSP00000492024	NEUROG3,SOX4,HOXD10,LHX3,DBX1,PAX6
	GO:0033554	Cellular response to stress	20	1572	0.49	0.54	0.00057	9606.ENSP00000221130,9606.ENSP00000226574,9606.ENSP00000239938,9606.ENSP00000253024,9606.ENSP00000263253,9606.ENSP00000265354,9606.ENSP00000286639,9606.ENSP00000297338,9606.ENSP00000305422,9606.ENSP00000351490,9606.ENSP00000354720,9606.ENSP00000359319,9606.ENSP00000370253,9606.ENSP00000377747,9606.ENSP00000377845,9606.ENSP00000382805,9606.ENSP00000430432,9606.ENSP00000466022,9606.ENSP00000478887,…	GSR,NFKB1,EGR1,TRIM28,EP300,SRF,BATF,RAD21,CEBPB,MAX,SMC3,PAX2,NKX3-1,CHD2,ASNS,BACH1,HDAC2,CEBPG,MYC,FOXP1
	GO:0071310	Cellular response to organic substance	23	2019	0.44	0.51	0.00057	9606.ENSP00000226574,9606.ENSP00000239938,9606.ENSP00000244745,9606.ENSP00000245919,9606.ENSP00000254480,9606.ENSP00000263253,9606.ENSP00000265354,9606.ENSP00000302935,9606.ENSP00000305422,9606.ENSP00000311816,9606.ENSP00000312987,9606.ENSP00000329170,9606.ENSP00000329357,9606.ENSP00000351490,9606.ENSP00000357000,9606.ENSP00000359319,9606.ENSP00000370253,9606.ENSP00000379368,9606.ENSP00000419692,…	NFKB1,EGR1,SOX4,FOSB,SMARCC1,EP300,SRF,IL16,CEBPB,REST,HNF4A,POU3F2,SP1,MAX,USF1,PAX2,NKX3-1,ZNF35,RXRA,HDAC2,HNF1A,FOXP1,PAX6
	GO:0046885	Regulation of hormone biosynthetic process	4	25	1.59	0.93	0.00070	9606.ENSP00000226574,9606.ENSP00000228606,9606.ENSP00000239938,9606.ENSP00000311816	NFKB1,CYP27B1,EGR1,REST
	GO:0030182	Neuron differentiation	16	1062	0.56	0.57	0.00077	9606.ENSP00000242462,9606.ENSP00000244745,9606.ENSP00000249501,9606.ENSP00000265354,9606.ENSP00000297293,9606.ENSP00000305422,9606.ENSP00000311816,9606.ENSP00000329170,9606.ENSP00000332293,9606.ENSP00000358092,9606.ENSP00000359319,9606.ENSP00000360811,9606.ENSP00000430432,9606.ENSP00000436881,9606.ENSP00000453095,9606.ENSP00000492024	NEUROG3,SOX4,HOXD10,SRF,LMTK2,CEBPB,REST,POU3F2,ASCL2,PRDM1,PAX2,LHX3,HDAC2,DBX1,MEF2A,PAX6
	GO:0051276	Chromosome organization	15	968	0.58	0.56	0.0011	9606.ENSP00000253024,9606.ENSP00000254480,9606.ENSP00000263253,9606.ENSP00000265990,9606.ENSP00000297338,9606.ENSP00000307208,9606.ENSP00000354720,9606.ENSP00000377747,9606.ENSP00000415579,9606.ENSP00000430432,9606.ENSP00000438804,9606.ENSP00000478887,9606.ENSP00000482613,9606.ENSP00000492024,9606.ENSP00000494538	TRIM28,SMARCC1,EP300,BTAF1,RAD21,BPTF,SMC3,CHD2,CTCFL,HDAC2,HNF1A,MYC,HMGN3,PAX6,CTCF
	GO:0048663	Neuron fate commitment	5	68	1.25	0.79	0.0015	9606.ENSP00000249501,9606.ENSP00000329170,9606.ENSP00000360811,9606.ENSP00000436881,9606.ENSP00000492024	HOXD10,POU3F2,LHX3,DBX1,PAX6
	GO:0048665	Neuron fate specification	4	31	1.5	0.83	0.0015	9606.ENSP00000249501,9606.ENSP00000329170,9606.ENSP00000360811,9606.ENSP00000436881	HOXD10,POU3F2,LHX3,DBX1
	GO:2000036	Regulation of stem cell population maintenance	5	70	1.24	0.78	0.0016	9606.ENSP00000254480,9606.ENSP00000311816,9606.ENSP00000359319,9606.ENSP00000430432,9606.ENSP00000478887	SMARCC1,REST,PAX2,HDAC2,MYC
	GO:0006950	Response to stress	30	3358	0.34	0.42	0.0017	9606.ENSP00000221130,9606.ENSP00000226574,9606.ENSP00000228606,9606.ENSP00000239938,9606.ENSP00000253024,9606.ENSP00000263253,9606.ENSP00000265354,9606.ENSP00000286639,9606.ENSP00000290295,9606.ENSP00000297338,9606.ENSP00000305422,9606.ENSP00000311816,9606.ENSP00000312987,9606.ENSP00000329357,9606.ENSP00000332293,9606.ENSP00000351490,9606.ENSP00000354720,9606.ENSP00000357000,9606.ENSP00000358092,…	GSR,NFKB1,CYP27B1,EGR1,TRIM28,EP300,SRF,BATF,HOXB13,RAD21,CEBPB,REST,HNF4A,SP1,ASCL2,MAX,SMC3,USF1,PRDM1,PAX2,NKX3-1,CHD2,ASNS,BACH1,HDAC2,HNF1A,CEBPG,MYC,FOXP1,PAX6
	GO:0051101	Regulation of DNA binding	6	124	1.07	0.72	0.0018	9606.ENSP00000253024,9606.ENSP00000263253,9606.ENSP00000311816,9606.ENSP00000430432,9606.ENSP00000466022,9606.ENSP00000492024	TRIM28,EP300,REST,HDAC2,CEBPG,PAX6
	GO:2000628	Regulation of miRNA metabolic process	5	73	1.22	0.76	0.0019	9606.ENSP00000226574,9606.ENSP00000239938,9606.ENSP00000265354,9606.ENSP00000311816,9606.ENSP00000478887	NFKB1,EGR1,SRF,REST,MYC
	GO:0032353	Negative regulation of hormone biosynthetic process	3	10	1.86	0.82	0.0021	9606.ENSP00000226574,9606.ENSP00000228606,9606.ENSP00000311816	NFKB1,CYP27B1,REST
	GO:0072359	Circulatory system development	14	901	0.58	0.53	0.0021	9606.ENSP00000239938,9606.ENSP00000244745,9606.ENSP00000263253,9606.ENSP00000265354,9606.ENSP00000290295,9606.ENSP00000311816,9606.ENSP00000326272,9606.ENSP00000330190,9606.ENSP00000349503,9606.ENSP00000358092,9606.ENSP00000370253,9606.ENSP00000377721,9606.ENSP00000453095,9606.ENSP00000492024	EGR1,SOX4,EP300,SRF,HOXB13,REST,FOXL1,POU6F1,ZBTB14,PRDM1,NKX3-1,NR2F2,MEF2A,PAX6
	GO:0090304	Nucleic acid metabolic process	23	2203	0.4	0.44	0.0021	9606.ENSP00000219782,9606.ENSP00000226574,9606.ENSP00000245919,9606.ENSP00000253024,9606.ENSP00000263253,9606.ENSP00000263620,9606.ENSP00000265354,9606.ENSP00000286639,9606.ENSP00000297338,9606.ENSP00000305422,9606.ENSP00000312987,9606.ENSP00000343619,9606.ENSP00000354720,9606.ENSP00000358042,9606.ENSP00000377969,9606.ENSP00000382805,9606.ENSP00000415579,9606.ENSP00000419692,9606.ENSP00000438804,…	MAZ,NFKB1,FOSB,TRIM28,EP300,ARID3A,SRF,BATF,RAD21,CEBPB,HNF4A,HOXA9,SMC3,QRSL1,GTF2F1,BACH1,CTCFL,RXRA,HNF1A,MEF2A,CEBPG,PAX6,CTCF
	GO:0007417	Central nervous system development	15	1035	0.55	0.51	0.0022	9606.ENSP00000242462,9606.ENSP00000244745,9606.ENSP00000249501,9606.ENSP00000265354,9606.ENSP00000307208,9606.ENSP00000329170,9606.ENSP00000330190,9606.ENSP00000338157,9606.ENSP00000359319,9606.ENSP00000360811,9606.ENSP00000377721,9606.ENSP00000436881,9606.ENSP00000484803,9606.ENSP00000492024,9606.ENSP00000501092	NEUROG3,SOX4,HOXD10,SRF,BPTF,POU3F2,POU6F1,ZBTB16,PAX2,LHX3,NR2F2,DBX1,FOXP1,PAX6,TFAP2A
	GO:0042593	Glucose homeostasis	7	196	0.94	0.67	0.0022	9606.ENSP00000244745,9606.ENSP00000265354,9606.ENSP00000312987,9606.ENSP00000357000,9606.ENSP00000359319,9606.ENSP00000438804,9606.ENSP00000492024	SOX4,SRF,HNF4A,USF1,PAX2,HNF1A,PAX6
	GO:0030098	Lymphocyte differentiation	8	279	0.84	0.63	0.0024	9606.ENSP00000239938,9606.ENSP00000244745,9606.ENSP00000263253,9606.ENSP00000265354,9606.ENSP00000266269,9606.ENSP00000286639,9606.ENSP00000466022,9606.ENSP00000484803	EGR1,SOX4,EP300,SRF,PATZ1,BATF,CEBPG,FOXP1
	GO:0034654	Nucleobase-containing compound biosynthetic process	14	913	0.57	0.52	0.0024	9606.ENSP00000219782,9606.ENSP00000226574,9606.ENSP00000245919,9606.ENSP00000263253,9606.ENSP00000263620,9606.ENSP00000265354,9606.ENSP00000305422,9606.ENSP00000312987,9606.ENSP00000343619,9606.ENSP00000377969,9606.ENSP00000419692,9606.ENSP00000438804,9606.ENSP00000453095,9606.ENSP00000492024	MAZ,NFKB1,FOSB,EP300,ARID3A,SRF,CEBPB,HNF4A,HOXA9,GTF2F1,RXRA,HNF1A,MEF2A,PAX6
	GO:0048729	Tissue morphogenesis	11	565	0.68	0.56	0.0024	9606.ENSP00000233638,9606.ENSP00000244745,9606.ENSP00000253024,9606.ENSP00000265354,9606.ENSP00000290295,9606.ENSP00000326272,9606.ENSP00000359319,9606.ENSP00000370253,9606.ENSP00000438804,9606.ENSP00000478887,9606.ENSP00000501092	TLX2,SOX4,TRIM28,SRF,HOXB13,FOXL1,PAX2,NKX3-1,HNF1A,MYC,TFAP2A
	GO:0050896	Response to stimulus	51	7835	0.2	0.34	0.0024	9606.ENSP00000005260,9606.ENSP00000221130,9606.ENSP00000226574,9606.ENSP00000228606,9606.ENSP00000239938,9606.ENSP00000244745,9606.ENSP00000245919,9606.ENSP00000253024,9606.ENSP00000254480,9606.ENSP00000256495,9606.ENSP00000257749,9606.ENSP00000263253,9606.ENSP00000265354,9606.ENSP00000283921,9606.ENSP00000286639,9606.ENSP00000290295,9606.ENSP00000297293,9606.ENSP00000297338,9606.ENSP00000302935,…	BAIAP2L1,GSR,NFKB1,CYP27B1,EGR1,SOX4,FOSB,TRIM28,SMARCC1,BHLHE40,BACH2,EP300,SRF,HOXA10,BATF,HOXB13,LMTK2,RAD21,IL16,CEBPB,REST,HNF4A,POU3F2,SP1,ASCL2,HOXA9,MAX,SMC3,USF1,PRDM1,PAX2,LHX3,PAX4,NKX3-1,NR2F2,CHD2,ASNS,GTF2F1,ZNF35,BACH1,TCF12,RXRA,HDAC2,POU2F2,HNF1A,MEF2A,CEBPG,MYC,FOXP1,PAX6,TFAP2A
	GO:0007548	Sex differentiation	8	282	0.84	0.62	0.0026	9606.ENSP00000266269,9606.ENSP00000283921,9606.ENSP00000305422,9606.ENSP00000312987,9606.ENSP00000319651,9606.ENSP00000343619,9606.ENSP00000370253,9606.ENSP00000377721	PATZ1,HOXA10,CEBPB,HNF4A,DMRTA1,HOXA9,NKX3-1,NR2F2
	GO:0007423	Sensory organ development	11	577	0.67	0.55	0.0028	9606.ENSP00000265354,9606.ENSP00000311816,9606.ENSP00000332293,9606.ENSP00000351490,9606.ENSP00000358092,9606.ENSP00000359319,9606.ENSP00000360811,9606.ENSP00000368014,9606.ENSP00000430432,9606.ENSP00000492024,9606.ENSP00000501092	SRF,REST,ASCL2,MAX,PRDM1,PAX2,LHX3,PAX4,HDAC2,PAX6,TFAP2A
	GO:0009749	Response to glucose	6	137	1.03	0.67	0.0028	9606.ENSP00000239938,9606.ENSP00000244745,9606.ENSP00000265354,9606.ENSP00000312987,9606.ENSP00000359319,9606.ENSP00000438804	EGR1,SOX4,SRF,HNF4A,PAX2,HNF1A
	GO:0035136	Forelimb morphogenesis	4	39	1.4	0.74	0.0029	9606.ENSP00000249501,9606.ENSP00000338157,9606.ENSP00000343619,9606.ENSP00000501092	HOXD10,ZBTB16,HOXA9,TFAP2A
	GO:1901654	Response to ketone	7	207	0.92	0.63	0.0029	9606.ENSP00000245919,9606.ENSP00000283921,9606.ENSP00000290295,9606.ENSP00000343619,9606.ENSP00000370253,9606.ENSP00000438804,9606.ENSP00000484803	FOSB,HOXA10,HOXB13,HOXA9,NKX3-1,HNF1A,FOXP1
	GO:0032870	Cellular response to hormone stimulus	10	489	0.7	0.54	0.0036	9606.ENSP00000226574,9606.ENSP00000245919,9606.ENSP00000254480,9606.ENSP00000311816,9606.ENSP00000312987,9606.ENSP00000329357,9606.ENSP00000351490,9606.ENSP00000357000,9606.ENSP00000370253,9606.ENSP00000419692	NFKB1,FOSB,SMARCC1,REST,HNF4A,SP1,MAX,USF1,NKX3-1,RXRA
	GO:0061029	Eyelid development in camera-type eye	3	13	1.75	0.75	0.0036	9606.ENSP00000265354,9606.ENSP00000430432,9606.ENSP00000501092	SRF,HDAC2,TFAP2A
	GO:1902931	Negative regulation of alcohol biosynthetic process	3	13	1.75	0.75	0.0036	9606.ENSP00000226574,9606.ENSP00000228606,9606.ENSP00000311816	NFKB1,CYP27B1,REST
	GO:0048562	Embryonic organ morphogenesis	8	300	0.81	0.58	0.0037	9606.ENSP00000249501,9606.ENSP00000265354,9606.ENSP00000311816,9606.ENSP00000343619,9606.ENSP00000359319,9606.ENSP00000479166,9606.ENSP00000492024,9606.ENSP00000501092	HOXD10,SRF,REST,HOXA9,PAX2,HOXA4,PAX6,TFAP2A
	GO:0006338	Chromatin remodeling	8	303	0.81	0.57	0.0040	9606.ENSP00000254480,9606.ENSP00000265990,9606.ENSP00000307208,9606.ENSP00000377747,9606.ENSP00000430432,9606.ENSP00000438804,9606.ENSP00000478887,9606.ENSP00000492024	SMARCC1,BTAF1,BPTF,CHD2,HDAC2,HNF1A,MYC,PAX6
	GO:0007517	Muscle organ development	8	303	0.81	0.57	0.0040	9606.ENSP00000239938,9606.ENSP00000249501,9606.ENSP00000263253,9606.ENSP00000330190,9606.ENSP00000377721,9606.ENSP00000377747,9606.ENSP00000388940,9606.ENSP00000453095	EGR1,HOXD10,EP300,POU6F1,NR2F2,CHD2,TCF12,MEF2A
	GO:0061061	Muscle structure development	10	498	0.69	0.53	0.0040	9606.ENSP00000239938,9606.ENSP00000249501,9606.ENSP00000263253,9606.ENSP00000265354,9606.ENSP00000311816,9606.ENSP00000330190,9606.ENSP00000377721,9606.ENSP00000377747,9606.ENSP00000388940,9606.ENSP00000453095	EGR1,HOXD10,EP300,SRF,REST,POU6F1,NR2F2,CHD2,TCF12,MEF2A
	GO:0071495	Cellular response to endogenous stimulus	15	1103	0.52	0.47	0.0040	9606.ENSP00000226574,9606.ENSP00000239938,9606.ENSP00000245919,9606.ENSP00000254480,9606.ENSP00000305422,9606.ENSP00000311816,9606.ENSP00000312987,9606.ENSP00000329357,9606.ENSP00000351490,9606.ENSP00000357000,9606.ENSP00000359319,9606.ENSP00000370253,9606.ENSP00000419692,9606.ENSP00000430432,9606.ENSP00000438804	NFKB1,EGR1,FOSB,SMARCC1,CEBPB,REST,HNF4A,SP1,MAX,USF1,PAX2,NKX3-1,RXRA,HDAC2,HNF1A
	GO:0008406	Gonad development	7	226	0.88	0.59	0.0045	9606.ENSP00000266269,9606.ENSP00000283921,9606.ENSP00000305422,9606.ENSP00000319651,9606.ENSP00000343619,9606.ENSP00000370253,9606.ENSP00000377721	PATZ1,HOXA10,CEBPB,DMRTA1,HOXA9,NKX3-1,NR2F2
	GO:1901362	Organic cyclic compound biosynthetic process	15	1121	0.51	0.46	0.0047	9606.ENSP00000219782,9606.ENSP00000226574,9606.ENSP00000228606,9606.ENSP00000245919,9606.ENSP00000263253,9606.ENSP00000263620,9606.ENSP00000265354,9606.ENSP00000305422,9606.ENSP00000312987,9606.ENSP00000343619,9606.ENSP00000377969,9606.ENSP00000419692,9606.ENSP00000438804,9606.ENSP00000453095,9606.ENSP00000492024	MAZ,NFKB1,CYP27B1,FOSB,EP300,ARID3A,SRF,CEBPB,HNF4A,HOXA9,GTF2F1,RXRA,HNF1A,MEF2A,PAX6
	GO:0001501	Skeletal system development	10	513	0.68	0.51	0.0049	9606.ENSP00000244745,9606.ENSP00000249501,9606.ENSP00000263253,9606.ENSP00000265354,9606.ENSP00000283921,9606.ENSP00000338157,9606.ENSP00000343619,9606.ENSP00000479166,9606.ENSP00000484803,9606.ENSP00000501092	SOX4,HOXD10,EP300,SRF,HOXA10,ZBTB16,HOXA9,HOXA4,FOXP1,TFAP2A
	GO:1902105	Regulation of leukocyte differentiation	8	315	0.79	0.55	0.0049	9606.ENSP00000244745,9606.ENSP00000254480,9606.ENSP00000286639,9606.ENSP00000305422,9606.ENSP00000338157,9606.ENSP00000358092,9606.ENSP00000478887,9606.ENSP00000484803	SOX4,SMARCC1,BATF,CEBPB,ZBTB16,PRDM1,MYC,FOXP1
	GO:1903706	Regulation of hemopoiesis	9	410	0.73	0.53	0.0049	9606.ENSP00000244745,9606.ENSP00000254480,9606.ENSP00000286639,9606.ENSP00000305422,9606.ENSP00000338157,9606.ENSP00000343619,9606.ENSP00000358092,9606.ENSP00000478887,9606.ENSP00000484803	SOX4,SMARCC1,BATF,CEBPB,ZBTB16,HOXA9,PRDM1,MYC,FOXP1
	GO:0009605	Response to external stimulus	23	2355	0.38	0.4	0.0050	9606.ENSP00000005260,9606.ENSP00000226574,9606.ENSP00000228606,9606.ENSP00000245919,9606.ENSP00000253024,9606.ENSP00000256495,9606.ENSP00000265354,9606.ENSP00000286639,9606.ENSP00000302935,9606.ENSP00000305422,9606.ENSP00000311816,9606.ENSP00000351490,9606.ENSP00000357000,9606.ENSP00000358092,9606.ENSP00000359319,9606.ENSP00000360811,9606.ENSP00000377845,9606.ENSP00000377969,9606.ENSP00000430432,…	BAIAP2L1,NFKB1,CYP27B1,FOSB,TRIM28,BHLHE40,SRF,BATF,IL16,CEBPB,REST,MAX,USF1,PRDM1,PAX2,LHX3,ASNS,GTF2F1,HDAC2,POU2F2,CEBPG,FOXP1,PAX6
	GO:0048468	Cell development	19	1719	0.43	0.42	0.0052	9606.ENSP00000244745,9606.ENSP00000249501,9606.ENSP00000263253,9606.ENSP00000265354,9606.ENSP00000290295,9606.ENSP00000297293,9606.ENSP00000305422,9606.ENSP00000311816,9606.ENSP00000312987,9606.ENSP00000319651,9606.ENSP00000329170,9606.ENSP00000338157,9606.ENSP00000358092,9606.ENSP00000359319,9606.ENSP00000360811,9606.ENSP00000430432,9606.ENSP00000453095,9606.ENSP00000484803,9606.ENSP00000492024	SOX4,HOXD10,EP300,SRF,HOXB13,LMTK2,CEBPB,REST,HNF4A,DMRTA1,POU3F2,ZBTB16,PRDM1,PAX2,LHX3,HDAC2,MEF2A,FOXP1,PAX6
	GO:0030850	Prostate gland development	4	48	1.31	0.65	0.0054	9606.ENSP00000283921,9606.ENSP00000290295,9606.ENSP00000343619,9606.ENSP00000370253	HOXA10,HOXB13,HOXA9,NKX3-1
	GO:0060548	Negative regulation of cell death	14	1016	0.53	0.45	0.0060	9606.ENSP00000219782,9606.ENSP00000226574,9606.ENSP00000244745,9606.ENSP00000305422,9606.ENSP00000311816,9606.ENSP00000359319,9606.ENSP00000360811,9606.ENSP00000368014,9606.ENSP00000377845,9606.ENSP00000430432,9606.ENSP00000438804,9606.ENSP00000478887,9606.ENSP00000484803,9606.ENSP00000501092	MAZ,NFKB1,SOX4,CEBPB,REST,PAX2,LHX3,PAX4,ASNS,HDAC2,HNF1A,MYC,FOXP1,TFAP2A
	GO:0021515	Cell differentiation in spinal cord	4	50	1.29	0.64	0.0062	9606.ENSP00000244745,9606.ENSP00000249501,9606.ENSP00000360811,9606.ENSP00000436881	SOX4,HOXD10,LHX3,DBX1
	GO:0022612	Gland morphogenesis	5	104	1.07	0.58	0.0074	9606.ENSP00000226574,9606.ENSP00000290295,9606.ENSP00000305422,9606.ENSP00000370253,9606.ENSP00000492024	NFKB1,HOXB13,CEBPB,NKX3-1,PAX6
	GO:0042981	Regulation of apoptotic process	17	1462	0.45	0.41	0.0074	9606.ENSP00000219782,9606.ENSP00000226574,9606.ENSP00000239938,9606.ENSP00000244745,9606.ENSP00000305422,9606.ENSP00000311816,9606.ENSP00000338157,9606.ENSP00000359319,9606.ENSP00000360811,9606.ENSP00000368014,9606.ENSP00000370253,9606.ENSP00000377845,9606.ENSP00000430432,9606.ENSP00000438804,9606.ENSP00000478887,9606.ENSP00000484803,9606.ENSP00000501092	MAZ,NFKB1,EGR1,SOX4,CEBPB,REST,ZBTB16,PAX2,LHX3,PAX4,NKX3-1,ASNS,HDAC2,HNF1A,MYC,FOXP1,TFAP2A
	GO:0001763	Morphogenesis of a branching structure	6	171	0.93	0.55	0.0076	9606.ENSP00000265354,9606.ENSP00000290295,9606.ENSP00000358092,9606.ENSP00000359319,9606.ENSP00000370253,9606.ENSP00000478887	SRF,HOXB13,PRDM1,PAX2,NKX3-1,MYC
	GO:0030217	T cell differentiation	6	171	0.93	0.55	0.0076	9606.ENSP00000239938,9606.ENSP00000244745,9606.ENSP00000265354,9606.ENSP00000266269,9606.ENSP00000286639,9606.ENSP00000484803	EGR1,SOX4,SRF,PATZ1,BATF,FOXP1
	GO:0007507	Heart development	10	548	0.65	0.47	0.0078	9606.ENSP00000244745,9606.ENSP00000263253,9606.ENSP00000265354,9606.ENSP00000311816,9606.ENSP00000326272,9606.ENSP00000330190,9606.ENSP00000349503,9606.ENSP00000358092,9606.ENSP00000370253,9606.ENSP00000453095	SOX4,EP300,SRF,REST,FOXL1,POU6F1,ZBTB14,PRDM1,NKX3-1,MEF2A
	GO:0002244	Hematopoietic progenitor cell differentiation	5	106	1.06	0.57	0.0079	9606.ENSP00000244745,9606.ENSP00000265354,9606.ENSP00000286639,9606.ENSP00000311816,9606.ENSP00000377747	SOX4,SRF,BATF,REST,CHD2
	GO:2000630	Positive regulation of miRNA metabolic process	4	54	1.26	0.6	0.0079	9606.ENSP00000226574,9606.ENSP00000239938,9606.ENSP00000265354,9606.ENSP00000478887	NFKB1,EGR1,SRF,MYC
	GO:0002376	Immune system process	21	2121	0.38	0.37	0.0089	9606.ENSP00000228606,9606.ENSP00000239938,9606.ENSP00000244745,9606.ENSP00000253024,9606.ENSP00000257749,9606.ENSP00000263253,9606.ENSP00000265354,9606.ENSP00000266269,9606.ENSP00000286639,9606.ENSP00000302935,9606.ENSP00000305422,9606.ENSP00000311816,9606.ENSP00000326272,9606.ENSP00000338157,9606.ENSP00000343619,9606.ENSP00000358092,9606.ENSP00000377747,9606.ENSP00000388940,9606.ENSP00000431603,…	CYP27B1,EGR1,SOX4,TRIM28,BACH2,EP300,SRF,PATZ1,BATF,IL16,CEBPB,REST,FOXL1,ZBTB16,HOXA9,PRDM1,CHD2,TCF12,POU2F2,CEBPG,FOXP1
	GO:0035904	Aorta development	4	56	1.24	0.59	0.0089	9606.ENSP00000244745,9606.ENSP00000265354,9606.ENSP00000358092,9606.ENSP00000370253	SOX4,SRF,PRDM1,NKX3-1
	GO:0060218	Hematopoietic stem cell differentiation	3	20	1.56	0.62	0.0091	9606.ENSP00000265354,9606.ENSP00000286639,9606.ENSP00000377747	SRF,BATF,CHD2
	GO:0006306	DNA methylation	4	57	1.23	0.58	0.0093	9606.ENSP00000253024,9606.ENSP00000415579,9606.ENSP00000492024,9606.ENSP00000494538	TRIM28,CTCFL,PAX6,CTCF
	GO:0030099	Myeloid cell differentiation	7	263	0.81	0.5	0.0097	9606.ENSP00000263253,9606.ENSP00000265354,9606.ENSP00000286639,9606.ENSP00000305422,9606.ENSP00000338157,9606.ENSP00000466022,9606.ENSP00000484803	EP300,SRF,BATF,CEBPB,ZBTB16,CEBPG,FOXP1
	GO:0043388	Positive regulation of DNA binding	4	58	1.22	0.58	0.0097	9606.ENSP00000253024,9606.ENSP00000263253,9606.ENSP00000466022,9606.ENSP00000492024	TRIM28,EP300,CEBPG,PAX6
	GO:0046649	Lymphocyte activation	9	457	0.68	0.47	0.0097	9606.ENSP00000239938,9606.ENSP00000244745,9606.ENSP00000263253,9606.ENSP00000265354,9606.ENSP00000266269,9606.ENSP00000286639,9606.ENSP00000305422,9606.ENSP00000466022,9606.ENSP00000484803	EGR1,SOX4,EP300,SRF,PATZ1,BATF,CEBPB,CEBPG,FOXP1
	GO:0008284	Positive regulation of cell population proliferation	13	945	0.52	0.42	0.0104	9606.ENSP00000219782,9606.ENSP00000239938,9606.ENSP00000244745,9606.ENSP00000254480,9606.ENSP00000329170,9606.ENSP00000329357,9606.ENSP00000359319,9606.ENSP00000370253,9606.ENSP00000379847,9606.ENSP00000430432,9606.ENSP00000478887,9606.ENSP00000484803,9606.ENSP00000492024	MAZ,EGR1,SOX4,SMARCC1,POU3F2,SP1,PAX2,NKX3-1,ZNF143,HDAC2,MYC,FOXP1,PAX6
	GO:0030858	Positive regulation of epithelial cell differentiation	4	60	1.21	0.56	0.0109	9606.ENSP00000228606,9606.ENSP00000359319,9606.ENSP00000368014,9606.ENSP00000492024	CYP27B1,PAX2,PAX4,PAX6
	GO:0048511	Rhythmic process	7	270	0.8	0.49	0.0111	9606.ENSP00000239938,9606.ENSP00000256495,9606.ENSP00000263253,9606.ENSP00000312987,9606.ENSP00000329357,9606.ENSP00000368014,9606.ENSP00000430432	EGR1,BHLHE40,EP300,HNF4A,SP1,PAX4,HDAC2
	GO:1902893	Regulation of miRNA transcription	4	62	1.2	0.55	0.0122	9606.ENSP00000239938,9606.ENSP00000265354,9606.ENSP00000311816,9606.ENSP00000478887	EGR1,SRF,REST,MYC
	GO:0009059	Macromolecule biosynthetic process	16	1394	0.45	0.38	0.0128	9606.ENSP00000219782,9606.ENSP00000226574,9606.ENSP00000245919,9606.ENSP00000263253,9606.ENSP00000263620,9606.ENSP00000265354,9606.ENSP00000305422,9606.ENSP00000312987,9606.ENSP00000326272,9606.ENSP00000343619,9606.ENSP00000358042,9606.ENSP00000377969,9606.ENSP00000419692,9606.ENSP00000438804,9606.ENSP00000453095,9606.ENSP00000492024	MAZ,NFKB1,FOSB,EP300,ARID3A,SRF,CEBPB,HNF4A,FOXL1,HOXA9,QRSL1,GTF2F1,RXRA,HNF1A,MEF2A,PAX6
	GO:0010956	Negative regulation of calcidiol 1-monooxygenase activity	2	3	2.21	0.59	0.0128	9606.ENSP00000226574,9606.ENSP00000228606	NFKB1,CYP27B1
	GO:0009628	Response to abiotic stimulus	14	1107	0.49	0.39	0.0130	9606.ENSP00000226574,9606.ENSP00000239938,9606.ENSP00000245919,9606.ENSP00000256495,9606.ENSP00000263253,9606.ENSP00000265354,9606.ENSP00000311816,9606.ENSP00000332293,9606.ENSP00000357000,9606.ENSP00000358092,9606.ENSP00000370253,9606.ENSP00000382805,9606.ENSP00000430432,9606.ENSP00000478887	NFKB1,EGR1,FOSB,BHLHE40,EP300,SRF,REST,ASCL2,USF1,PRDM1,NKX3-1,BACH1,HDAC2,MYC
	GO:0051098	Regulation of binding	8	375	0.72	0.45	0.0132	9606.ENSP00000253024,9606.ENSP00000263253,9606.ENSP00000265990,9606.ENSP00000311816,9606.ENSP00000377969,9606.ENSP00000430432,9606.ENSP00000466022,9606.ENSP00000492024	TRIM28,EP300,BTAF1,REST,GTF2F1,HDAC2,CEBPG,PAX6
	GO:0003309	Type B pancreatic cell differentiation	3	24	1.48	0.56	0.0138	9606.ENSP00000312987,9606.ENSP00000368014,9606.ENSP00000492024	HNF4A,PAX4,PAX6
	GO:0010894	Negative regulation of steroid biosynthetic process	3	24	1.48	0.56	0.0138	9606.ENSP00000226574,9606.ENSP00000228606,9606.ENSP00000311816	NFKB1,CYP27B1,REST
	GO:0002067	Glandular epithelial cell differentiation	4	65	1.18	0.53	0.0140	9606.ENSP00000312987,9606.ENSP00000360811,9606.ENSP00000368014,9606.ENSP00000492024	HNF4A,LHX3,PAX4,PAX6
	GO:0001654	Eye development	8	382	0.71	0.44	0.0147	9606.ENSP00000265354,9606.ENSP00000351490,9606.ENSP00000358092,9606.ENSP00000359319,9606.ENSP00000368014,9606.ENSP00000430432,9606.ENSP00000492024,9606.ENSP00000501092	SRF,MAX,PRDM1,PAX2,PAX4,HDAC2,PAX6,TFAP2A
	GO:0048596	Embryonic camera-type eye morphogenesis	3	26	1.45	0.53	0.0167	9606.ENSP00000359319,9606.ENSP00000492024,9606.ENSP00000501092	PAX2,PAX6,TFAP2A
	GO:0060706	Cell differentiation involved in embryonic placenta development	3	26	1.45	0.53	0.0167	9606.ENSP00000332293,9606.ENSP00000358092,9606.ENSP00000377721	ASCL2,PRDM1,NR2F2
	GO:0001701	In utero embryonic development	8	393	0.69	0.43	0.0173	9606.ENSP00000253024,9606.ENSP00000265354,9606.ENSP00000305422,9606.ENSP00000307208,9606.ENSP00000332293,9606.ENSP00000358092,9606.ENSP00000377721,9606.ENSP00000438804	TRIM28,SRF,CEBPB,BPTF,ASCL2,PRDM1,NR2F2,HNF1A
	GO:0071396	Cellular response to lipid	9	502	0.64	0.41	0.0175	9606.ENSP00000226574,9606.ENSP00000305422,9606.ENSP00000311816,9606.ENSP00000312987,9606.ENSP00000359319,9606.ENSP00000370253,9606.ENSP00000379368,9606.ENSP00000419692,9606.ENSP00000430432	NFKB1,CEBPB,REST,HNF4A,PAX2,NKX3-1,ZNF35,RXRA,HDAC2
	GO:0001707	Mesoderm formation	4	70	1.14	0.5	0.0176	9606.ENSP00000233638,9606.ENSP00000265354,9606.ENSP00000359319,9606.ENSP00000438804	TLX2,SRF,PAX2,HNF1A
	GO:0050810	Regulation of steroid biosynthetic process	4	70	1.14	0.5	0.0176	9606.ENSP00000226574,9606.ENSP00000228606,9606.ENSP00000239938,9606.ENSP00000311816	NFKB1,CYP27B1,EGR1,REST
	GO:0001568	Blood vessel development	9	505	0.64	0.41	0.0178	9606.ENSP00000239938,9606.ENSP00000244745,9606.ENSP00000265354,9606.ENSP00000290295,9606.ENSP00000349503,9606.ENSP00000358092,9606.ENSP00000370253,9606.ENSP00000377721,9606.ENSP00000492024	EGR1,SOX4,SRF,HOXB13,ZBTB14,PRDM1,NKX3-1,NR2F2,PAX6
	GO:0046016	Positive regulation of transcription by glucose	2	4	2.08	0.55	0.0178	9606.ENSP00000265354,9606.ENSP00000357000	SRF,USF1
	GO:0070564	Positive regulation of vitamin D receptor signaling pathway	2	4	2.08	0.55	0.0178	9606.ENSP00000228606,9606.ENSP00000419692	CYP27B1,RXRA
	GO:0042110	T cell activation	7	298	0.76	0.44	0.0179	9606.ENSP00000239938,9606.ENSP00000244745,9606.ENSP00000265354,9606.ENSP00000266269,9606.ENSP00000286639,9606.ENSP00000305422,9606.ENSP00000484803	EGR1,SOX4,SRF,PATZ1,BATF,CEBPB,FOXP1
	GO:0071407	Cellular response to organic cyclic compound	9	508	0.63	0.41	0.0183	9606.ENSP00000226574,9606.ENSP00000239938,9606.ENSP00000305422,9606.ENSP00000311816,9606.ENSP00000312987,9606.ENSP00000370253,9606.ENSP00000419692,9606.ENSP00000430432,9606.ENSP00000438804	NFKB1,EGR1,CEBPB,REST,HNF4A,NKX3-1,RXRA,HDAC2,HNF1A
	GO:0035295	Tube development	12	880	0.52	0.38	0.0185	9606.ENSP00000244745,9606.ENSP00000263253,9606.ENSP00000265354,9606.ENSP00000290295,9606.ENSP00000326272,9606.ENSP00000358092,9606.ENSP00000359319,9606.ENSP00000360811,9606.ENSP00000370253,9606.ENSP00000377721,9606.ENSP00000478887,9606.ENSP00000492024	SOX4,EP300,SRF,HOXB13,FOXL1,PRDM1,PAX2,LHX3,NKX3-1,NR2F2,MYC,PAX6
	GO:0071333	Cellular response to glucose stimulus	4	73	1.12	0.49	0.0195	9606.ENSP00000244745,9606.ENSP00000265354,9606.ENSP00000359319,9606.ENSP00000438804	SOX4,SRF,PAX2,HNF1A
	GO:0043066	Negative regulation of apoptotic process	12	891	0.52	0.37	0.0204	9606.ENSP00000219782,9606.ENSP00000226574,9606.ENSP00000305422,9606.ENSP00000359319,9606.ENSP00000360811,9606.ENSP00000368014,9606.ENSP00000377845,9606.ENSP00000430432,9606.ENSP00000438804,9606.ENSP00000478887,9606.ENSP00000484803,9606.ENSP00000501092	MAZ,NFKB1,CEBPB,PAX2,LHX3,PAX4,ASNS,HDAC2,HNF1A,MYC,FOXP1,TFAP2A
	GO:0061515	Myeloid cell development	4	74	1.12	0.48	0.0204	9606.ENSP00000263253,9606.ENSP00000265354,9606.ENSP00000305422,9606.ENSP00000484803	EP300,SRF,CEBPB,FOXP1
	GO:0007623	Circadian rhythm	5	139	0.94	0.45	0.0214	9606.ENSP00000239938,9606.ENSP00000256495,9606.ENSP00000263253,9606.ENSP00000368014,9606.ENSP00000430432	EGR1,BHLHE40,EP300,PAX4,HDAC2
	GO:0051241	Negative regulation of multicellular organismal process	13	1035	0.48	0.36	0.0214	9606.ENSP00000226574,9606.ENSP00000233638,9606.ENSP00000265354,9606.ENSP00000266269,9606.ENSP00000311816,9606.ENSP00000332293,9606.ENSP00000359319,9606.ENSP00000370253,9606.ENSP00000377721,9606.ENSP00000430432,9606.ENSP00000478887,9606.ENSP00000484803,9606.ENSP00000492024	NFKB1,TLX2,SRF,PATZ1,REST,ASCL2,PAX2,NKX3-1,NR2F2,HDAC2,MYC,FOXP1,PAX6
	GO:0010817	Regulation of hormone levels	9	525	0.62	0.39	0.0222	9606.ENSP00000226574,9606.ENSP00000228606,9606.ENSP00000239938,9606.ENSP00000244745,9606.ENSP00000311816,9606.ENSP00000312987,9606.ENSP00000370253,9606.ENSP00000438804,9606.ENSP00000482613	NFKB1,CYP27B1,EGR1,SOX4,REST,HNF4A,NKX3-1,HNF1A,HMGN3
	GO:0021522	Spinal cord motor neuron differentiation	3	30	1.39	0.49	0.0222	9606.ENSP00000244745,9606.ENSP00000249501,9606.ENSP00000360811	SOX4,HOXD10,LHX3
	GO:0044271	Cellular nitrogen compound biosynthetic process	16	1494	0.42	0.34	0.0233	9606.ENSP00000219782,9606.ENSP00000226574,9606.ENSP00000245919,9606.ENSP00000263253,9606.ENSP00000263620,9606.ENSP00000265354,9606.ENSP00000305422,9606.ENSP00000312987,9606.ENSP00000343619,9606.ENSP00000358042,9606.ENSP00000377845,9606.ENSP00000377969,9606.ENSP00000419692,9606.ENSP00000438804,9606.ENSP00000453095,9606.ENSP00000492024	MAZ,NFKB1,FOSB,EP300,ARID3A,SRF,CEBPB,HNF4A,HOXA9,QRSL1,ASNS,GTF2F1,RXRA,HNF1A,MEF2A,PAX6
	GO:0060563	Neuroepithelial cell differentiation	3	31	1.37	0.49	0.0233	9606.ENSP00000244745,9606.ENSP00000329170,9606.ENSP00000360811	SOX4,POU3F2,LHX3
	GO:0140467	Integrated stress response signaling	3	31	1.37	0.49	0.0233	9606.ENSP00000286639,9606.ENSP00000305422,9606.ENSP00000466022	BATF,CEBPB,CEBPG
	GO:1901701	Cellular response to oxygen-containing compound	13	1057	0.48	0.35	0.0245	9606.ENSP00000226574,9606.ENSP00000239938,9606.ENSP00000244745,9606.ENSP00000254480,9606.ENSP00000265354,9606.ENSP00000305422,9606.ENSP00000329357,9606.ENSP00000351490,9606.ENSP00000357000,9606.ENSP00000359319,9606.ENSP00000379368,9606.ENSP00000430432,9606.ENSP00000438804	NFKB1,EGR1,SOX4,SMARCC1,SRF,CEBPB,SP1,MAX,USF1,PAX2,ZNF35,HDAC2,HNF1A
	GO:0001893	Maternal placenta development	3	32	1.36	0.48	0.0250	9606.ENSP00000228606,9606.ENSP00000358092,9606.ENSP00000377721	CYP27B1,PRDM1,NR2F2
	GO:0098751	Bone cell development	3	32	1.36	0.48	0.0250	9606.ENSP00000263253,9606.ENSP00000265354,9606.ENSP00000484803	EP300,SRF,FOXP1
	GO:0030856	Regulation of epithelial cell differentiation	5	149	0.91	0.43	0.0269	9606.ENSP00000228606,9606.ENSP00000305422,9606.ENSP00000359319,9606.ENSP00000368014,9606.ENSP00000492024	CYP27B1,CEBPB,PAX2,PAX4,PAX6
	GO:0051093	Negative regulation of developmental process	12	933	0.5	0.34	0.0279	9606.ENSP00000233638,9606.ENSP00000254480,9606.ENSP00000311816,9606.ENSP00000332293,9606.ENSP00000338157,9606.ENSP00000343619,9606.ENSP00000359319,9606.ENSP00000370253,9606.ENSP00000430432,9606.ENSP00000478887,9606.ENSP00000484803,9606.ENSP00000492024	TLX2,SMARCC1,REST,ASCL2,ZBTB16,HOXA9,PAX2,NKX3-1,HDAC2,MYC,FOXP1,PAX6
	GO:0034089	Establishment of meiotic sister chromatid cohesion	2	6	1.91	0.48	0.0285	9606.ENSP00000297338,9606.ENSP00000354720	RAD21,SMC3
	GO:0051136	Regulation of NK T cell differentiation	2	6	1.91	0.48	0.0285	9606.ENSP00000338157,9606.ENSP00000358092	ZBTB16,PRDM1
	GO:0048646	Anatomical structure formation involved in morphogenesis	12	938	0.49	0.34	0.0288	9606.ENSP00000233638,9606.ENSP00000244745,9606.ENSP00000263253,9606.ENSP00000265354,9606.ENSP00000290295,9606.ENSP00000359319,9606.ENSP00000370253,9606.ENSP00000430432,9606.ENSP00000438804,9606.ENSP00000453095,9606.ENSP00000492024,9606.ENSP00000501092	TLX2,SOX4,EP300,SRF,HOXB13,PAX2,NKX3-1,HDAC2,HNF1A,MEF2A,PAX6,TFAP2A
	GO:0050796	Regulation of insulin secretion	5	153	0.9	0.42	0.0295	9606.ENSP00000244745,9606.ENSP00000311816,9606.ENSP00000312987,9606.ENSP00000438804,9606.ENSP00000482613	SOX4,REST,HNF4A,HNF1A,HMGN3
	GO:0043010	Camera-type eye development	7	334	0.71	0.38	0.0303	9606.ENSP00000265354,9606.ENSP00000351490,9606.ENSP00000359319,9606.ENSP00000368014,9606.ENSP00000430432,9606.ENSP00000492024,9606.ENSP00000501092	SRF,MAX,PAX2,PAX4,HDAC2,PAX6,TFAP2A
	GO:0009954	Proximal/distal pattern formation	3	35	1.32	0.45	0.0306	9606.ENSP00000249501,9606.ENSP00000283921,9606.ENSP00000343619	HOXD10,HOXA10,HOXA9
	GO:0046883	Regulation of hormone secretion	6	239	0.79	0.39	0.0306	9606.ENSP00000244745,9606.ENSP00000311816,9606.ENSP00000312987,9606.ENSP00000370253,9606.ENSP00000438804,9606.ENSP00000482613	SOX4,REST,HNF4A,NKX3-1,HNF1A,HMGN3
	GO:0060041	Retina development in camera-type eye	5	158	0.89	0.4	0.0332	9606.ENSP00000351490,9606.ENSP00000359319,9606.ENSP00000368014,9606.ENSP00000492024,9606.ENSP00000501092	MAX,PAX2,PAX4,PAX6,TFAP2A
	GO:0060322	Head development	11	823	0.51	0.33	0.0342	9606.ENSP00000242462,9606.ENSP00000263253,9606.ENSP00000265354,9606.ENSP00000307208,9606.ENSP00000329170,9606.ENSP00000330190,9606.ENSP00000359319,9606.ENSP00000360811,9606.ENSP00000377721,9606.ENSP00000484803,9606.ENSP00000492024	NEUROG3,EP300,SRF,BPTF,POU3F2,POU6F1,PAX2,LHX3,NR2F2,FOXP1,PAX6
	GO:0001775	Cell activation	10	693	0.55	0.34	0.0346	9606.ENSP00000239938,9606.ENSP00000244745,9606.ENSP00000263253,9606.ENSP00000265354,9606.ENSP00000266269,9606.ENSP00000286639,9606.ENSP00000305422,9606.ENSP00000343619,9606.ENSP00000466022,9606.ENSP00000484803	EGR1,SOX4,EP300,SRF,PATZ1,BATF,CEBPB,HOXA9,CEBPG,FOXP1
	GO:0002072	Optic cup morphogenesis involved in camera-type eye development	2	7	1.84	0.45	0.0346	9606.ENSP00000359319,9606.ENSP00000501092	PAX2,TFAP2A
	GO:0010742	Macrophage derived foam cell differentiation	2	7	1.84	0.45	0.0346	9606.ENSP00000263253,9606.ENSP00000356591	EP300,SOAT1
	GO:0021521	Ventral spinal cord interneuron specification	2	7	1.84	0.45	0.0346	9606.ENSP00000360811,9606.ENSP00000436881	LHX3,DBX1
	GO:0061138	Morphogenesis of a branching epithelium	5	162	0.88	0.39	0.0354	9606.ENSP00000265354,9606.ENSP00000290295,9606.ENSP00000359319,9606.ENSP00000370253,9606.ENSP00000478887	SRF,HOXB13,PAX2,NKX3-1,MYC
	GO:0002009	Morphogenesis of an epithelium	8	457	0.63	0.35	0.0357	9606.ENSP00000244745,9606.ENSP00000253024,9606.ENSP00000265354,9606.ENSP00000290295,9606.ENSP00000359319,9606.ENSP00000370253,9606.ENSP00000478887,9606.ENSP00000501092	SOX4,TRIM28,SRF,HOXB13,PAX2,NKX3-1,MYC,TFAP2A
	GO:0045666	Positive regulation of neuron differentiation	4	91	1.03	0.41	0.0357	9606.ENSP00000242462,9606.ENSP00000311816,9606.ENSP00000381382,9606.ENSP00000388940	NEUROG3,REST,TCF4,TCF12
	GO:0071417	Cellular response to organonitrogen compound	9	574	0.58	0.35	0.0357	9606.ENSP00000226574,9606.ENSP00000239938,9606.ENSP00000254480,9606.ENSP00000305422,9606.ENSP00000329357,9606.ENSP00000351490,9606.ENSP00000357000,9606.ENSP00000430432,9606.ENSP00000438804	NFKB1,EGR1,SMARCC1,CEBPB,SP1,MAX,USF1,HDAC2,HNF1A
	GO:0048666	Neuron development	11	840	0.5	0.32	0.0383	9606.ENSP00000249501,9606.ENSP00000265354,9606.ENSP00000297293,9606.ENSP00000311816,9606.ENSP00000329170,9606.ENSP00000358092,9606.ENSP00000359319,9606.ENSP00000360811,9606.ENSP00000430432,9606.ENSP00000453095,9606.ENSP00000492024	HOXD10,SRF,LMTK2,REST,POU3F2,PRDM1,PAX2,LHX3,HDAC2,MEF2A,PAX6
	GO:2001022	Positive regulation of response to DNA damage stimulus	5	168	0.86	0.38	0.0405	9606.ENSP00000253024,9606.ENSP00000254480,9606.ENSP00000370253,9606.ENSP00000466022,9606.ENSP00000478887	TRIM28,SMARCC1,NKX3-1,CEBPG,MYC
	GO:0048704	Embryonic skeletal system morphogenesis	4	95	1.01	0.39	0.0407	9606.ENSP00000249501,9606.ENSP00000343619,9606.ENSP00000479166,9606.ENSP00000501092	HOXD10,HOXA9,HOXA4,TFAP2A
	GO:0070933	Histone H4 deacetylation	2	8	1.78	0.43	0.0407	9606.ENSP00000311816,9606.ENSP00000430432	REST,HDAC2
	GO:1901360	Organic cyclic compound metabolic process	25	3181	0.28	0.27	0.0414	9606.ENSP00000219782,9606.ENSP00000226574,9606.ENSP00000228606,9606.ENSP00000245919,9606.ENSP00000253024,9606.ENSP00000263253,9606.ENSP00000263620,9606.ENSP00000265354,9606.ENSP00000286639,9606.ENSP00000297338,9606.ENSP00000305422,9606.ENSP00000312987,9606.ENSP00000343619,9606.ENSP00000354720,9606.ENSP00000356591,9606.ENSP00000358042,9606.ENSP00000377969,9606.ENSP00000382805,9606.ENSP00000415579,…	MAZ,NFKB1,CYP27B1,FOSB,TRIM28,EP300,ARID3A,SRF,BATF,RAD21,CEBPB,HNF4A,HOXA9,SMC3,SOAT1,QRSL1,GTF2F1,BACH1,CTCFL,RXRA,HNF1A,MEF2A,CEBPG,PAX6,CTCF
	GO:0007565	Female pregnancy	5	170	0.85	0.37	0.0416	9606.ENSP00000228606,9606.ENSP00000245919,9606.ENSP00000253024,9606.ENSP00000358092,9606.ENSP00000377721	CYP27B1,FOSB,TRIM28,PRDM1,NR2F2
	GO:0010467	Gene expression	19	2101	0.34	0.28	0.0416	9606.ENSP00000219782,9606.ENSP00000226574,9606.ENSP00000244745,9606.ENSP00000245919,9606.ENSP00000263253,9606.ENSP00000265354,9606.ENSP00000286639,9606.ENSP00000305422,9606.ENSP00000312987,9606.ENSP00000343619,9606.ENSP00000358042,9606.ENSP00000358092,9606.ENSP00000377747,9606.ENSP00000377969,9606.ENSP00000388940,9606.ENSP00000419692,9606.ENSP00000438804,9606.ENSP00000453095,9606.ENSP00000492024	MAZ,NFKB1,SOX4,FOSB,EP300,SRF,BATF,CEBPB,HNF4A,HOXA9,QRSL1,PRDM1,CHD2,GTF2F1,TCF12,RXRA,HNF1A,MEF2A,PAX6
	GO:0071347	Cellular response to interleukin-1	4	98	1.0	0.38	0.0444	9606.ENSP00000226574,9606.ENSP00000239938,9606.ENSP00000305422,9606.ENSP00000370253	NFKB1,EGR1,CEBPB,NKX3-1
	GO:0002066	Columnar/cuboidal epithelial cell development	3	42	1.24	0.4	0.0447	9606.ENSP00000312987,9606.ENSP00000358092,9606.ENSP00000492024	HNF4A,PRDM1,PAX6
	GO:0021953	Central nervous system neuron differentiation	5	175	0.84	0.36	0.0465	9606.ENSP00000244745,9606.ENSP00000249501,9606.ENSP00000360811,9606.ENSP00000436881,9606.ENSP00000492024	SOX4,HOXD10,LHX3,DBX1,PAX6
	GO:0050767	Regulation of neurogenesis	7	368	0.67	0.34	0.0465	9606.ENSP00000233638,9606.ENSP00000256495,9606.ENSP00000265354,9606.ENSP00000311816,9606.ENSP00000332293,9606.ENSP00000430432,9606.ENSP00000492024	TLX2,BHLHE40,SRF,REST,ASCL2,HDAC2,PAX6
	GO:0001819	Positive regulation of cytokine production	8	482	0.61	0.33	0.0469	9606.ENSP00000239938,9606.ENSP00000286639,9606.ENSP00000302935,9606.ENSP00000305422,9606.ENSP00000430432,9606.ENSP00000431603,9606.ENSP00000466022,9606.ENSP00000484803	EGR1,BATF,IL16,CEBPB,HDAC2,POU2F2,CEBPG,FOXP1
	GO:0021520	Spinal cord motor neuron cell fate specification	2	9	1.73	0.41	0.0469	9606.ENSP00000249501,9606.ENSP00000360811	HOXD10,LHX3
	GO:0021983	Pituitary gland development	3	43	1.23	0.39	0.0469	9606.ENSP00000329170,9606.ENSP00000360811,9606.ENSP00000492024	POU3F2,LHX3,PAX6
	GO:0070167	Regulation of biomineral tissue development	4	100	0.99	0.38	0.0469	9606.ENSP00000228606,9606.ENSP00000305422,9606.ENSP00000419692,9606.ENSP00000501092	CYP27B1,CEBPB,RXRA,TFAP2A
	GO:1901724	Positive regulation of cell proliferation involved in kidney development	2	9	1.73	0.41	0.0469	9606.ENSP00000239938,9606.ENSP00000478887	EGR1,MYC
	GO:0045580	Regulation of T cell differentiation	5	178	0.83	0.36	0.0487	9606.ENSP00000244745,9606.ENSP00000254480,9606.ENSP00000286639,9606.ENSP00000338157,9606.ENSP00000358092	SOX4,SMARCC1,BATF,ZBTB16,PRDM1
GO molecular function complete	GO:0000978	RNA polymerase II cis-regulatory region sequence-specific DNA binding	58	1196	1.07	3.35	1.08e-47	9606.ENSP00000219069,9606.ENSP00000219782,9606.ENSP00000226574,9606.ENSP00000233638,9606.ENSP00000239938,9606.ENSP00000242462,9606.ENSP00000244745,9606.ENSP00000245919,9606.ENSP00000249501,9606.ENSP00000256495,9606.ENSP00000257749,9606.ENSP00000265354,9606.ENSP00000266269,9606.ENSP00000283921,9606.ENSP00000286639,9606.ENSP00000290295,9606.ENSP00000305422,9606.ENSP00000307208,9606.ENSP00000311816,…	ZNF263,MAZ,NFKB1,TLX2,EGR1,NEUROG3,SOX4,FOSB,HOXD10,BHLHE40,BACH2,SRF,PATZ1,HOXA10,BATF,HOXB13,CEBPB,BPTF,REST,HNF4A,DMRTA1,EBF1,FOXL1,POU3F2,SP1,POU6F1,MXI1,ASCL2,ZBTB16,NRF1,HOXA9,MAFK,ZBTB14,MAX,USF1,PRDM1,PAX2,LHX3,PAX4,NKX3-1,NR2F2,CHD2,ZNF143,TCF4,BACH1,TCF12,CTCFL,RXRA,POU2F2,HNF1A,MEF2A,CEBPG,MYC,HOXA4,FOXP1,PAX6,CTCF,TFAP2A
	GO:0003677	DNA binding	69	2498	0.83	2.1	6.79e-46	9606.ENSP00000219069,9606.ENSP00000219782,9606.ENSP00000226574,9606.ENSP00000233638,9606.ENSP00000239938,9606.ENSP00000242462,9606.ENSP00000244745,9606.ENSP00000245919,9606.ENSP00000249501,9606.ENSP00000253024,9606.ENSP00000256495,9606.ENSP00000257749,9606.ENSP00000263253,9606.ENSP00000263620,9606.ENSP00000265354,9606.ENSP00000265990,9606.ENSP00000266269,9606.ENSP00000283921,9606.ENSP00000286639,…	ZNF263,MAZ,NFKB1,TLX2,EGR1,NEUROG3,SOX4,FOSB,HOXD10,TRIM28,BHLHE40,BACH2,EP300,ARID3A,SRF,BTAF1,PATZ1,HOXA10,BATF,HOXB13,RAD21,CEBPB,BPTF,REST,HNF4A,DMRTA1,EBF1,FOXL1,POU3F2,SP1,POU6F1,MXI1,ASCL2,ZBTB16,NRF1,HOXA9,MAFK,ZBTB14,MAX,SMC3,USF1,PRDM1,PAX2,LHX3,PAX4,NKX3-1,NR2F2,CHD2,GTF2F1,ZNF35,ZNF143,TCF4,BACH1,TCF12,CTCFL,RXRA,HDAC2,POU2F2,DBX1,HNF1A,MEF2A,CEBPG,MYC,HOXA4,HMGN3,FOXP1,PAX6,CTCF,TFAP…
	GO:0000977	RNA polymerase II transcription regulatory region sequence-specific DNA binding	59	1409	1.01	2.96	7.07e-46	9606.ENSP00000219069,9606.ENSP00000219782,9606.ENSP00000226574,9606.ENSP00000233638,9606.ENSP00000239938,9606.ENSP00000242462,9606.ENSP00000244745,9606.ENSP00000245919,9606.ENSP00000249501,9606.ENSP00000256495,9606.ENSP00000257749,9606.ENSP00000265354,9606.ENSP00000266269,9606.ENSP00000283921,9606.ENSP00000286639,9606.ENSP00000290295,9606.ENSP00000305422,9606.ENSP00000307208,9606.ENSP00000311816,…	ZNF263,MAZ,NFKB1,TLX2,EGR1,NEUROG3,SOX4,FOSB,HOXD10,BHLHE40,BACH2,SRF,PATZ1,HOXA10,BATF,HOXB13,CEBPB,BPTF,REST,HNF4A,DMRTA1,EBF1,FOXL1,POU3F2,SP1,POU6F1,MXI1,ASCL2,ZBTB16,NRF1,HOXA9,MAFK,ZBTB14,MAX,USF1,PRDM1,PAX2,LHX3,PAX4,NKX3-1,NR2F2,CHD2,ZNF35,ZNF143,TCF4,BACH1,TCF12,CTCFL,RXRA,POU2F2,HNF1A,MEF2A,CEBPG,MYC,HOXA4,FOXP1,PAX6,CTCF,TFAP2A
	GO:0140110	Transcription regulator activity	64	1931	0.91	2.45	1.56e-45	9606.ENSP00000219069,9606.ENSP00000219782,9606.ENSP00000226574,9606.ENSP00000233638,9606.ENSP00000239938,9606.ENSP00000242462,9606.ENSP00000244745,9606.ENSP00000245919,9606.ENSP00000249501,9606.ENSP00000253024,9606.ENSP00000254480,9606.ENSP00000256495,9606.ENSP00000257749,9606.ENSP00000263253,9606.ENSP00000263620,9606.ENSP00000265354,9606.ENSP00000265990,9606.ENSP00000266269,9606.ENSP00000283921,…	ZNF263,MAZ,NFKB1,TLX2,EGR1,NEUROG3,SOX4,FOSB,HOXD10,TRIM28,SMARCC1,BHLHE40,BACH2,EP300,ARID3A,SRF,BTAF1,PATZ1,HOXA10,BATF,HOXB13,CEBPB,REST,HNF4A,DMRTA1,EBF1,FOXL1,SERTAD2,POU3F2,SP1,POU6F1,MXI1,ASCL2,ZBTB16,NRF1,HOXA9,MAFK,ZBTB14,MAX,USF1,PRDM1,PAX2,LHX3,PAX4,NKX3-1,NR2F2,ZNF35,ZNF143,TCF4,BACH1,TCF12,CTCFL,RXRA,POU2F2,DBX1,HNF1A,MEF2A,CEBPG,MYC,HOXA4,FOXP1,PAX6,CTCF,TFAP2A
	GO:0000981	DNA-binding transcription factor activity, RNA polymerase II-specific	58	1368	1.01	2.98	2.97e-45	9606.ENSP00000219069,9606.ENSP00000219782,9606.ENSP00000226574,9606.ENSP00000233638,9606.ENSP00000239938,9606.ENSP00000242462,9606.ENSP00000244745,9606.ENSP00000245919,9606.ENSP00000249501,9606.ENSP00000256495,9606.ENSP00000257749,9606.ENSP00000265354,9606.ENSP00000266269,9606.ENSP00000283921,9606.ENSP00000286639,9606.ENSP00000290295,9606.ENSP00000305422,9606.ENSP00000311816,9606.ENSP00000312987,…	ZNF263,MAZ,NFKB1,TLX2,EGR1,NEUROG3,SOX4,FOSB,HOXD10,BHLHE40,BACH2,SRF,PATZ1,HOXA10,BATF,HOXB13,CEBPB,REST,HNF4A,DMRTA1,EBF1,FOXL1,POU3F2,SP1,POU6F1,MXI1,ASCL2,ZBTB16,NRF1,HOXA9,MAFK,ZBTB14,MAX,USF1,PRDM1,PAX2,LHX3,PAX4,NKX3-1,NR2F2,ZNF35,ZNF143,TCF4,BACH1,TCF12,CTCFL,RXRA,POU2F2,DBX1,HNF1A,MEF2A,CEBPG,MYC,HOXA4,FOXP1,PAX6,CTCF,TFAP2A
	GO:0003690	Double-stranded DNA binding	60	1661	0.94	2.61	9.84e-44	9606.ENSP00000219069,9606.ENSP00000219782,9606.ENSP00000226574,9606.ENSP00000233638,9606.ENSP00000239938,9606.ENSP00000242462,9606.ENSP00000244745,9606.ENSP00000245919,9606.ENSP00000249501,9606.ENSP00000256495,9606.ENSP00000257749,9606.ENSP00000265354,9606.ENSP00000266269,9606.ENSP00000283921,9606.ENSP00000286639,9606.ENSP00000290295,9606.ENSP00000305422,9606.ENSP00000307208,9606.ENSP00000311816,…	ZNF263,MAZ,NFKB1,TLX2,EGR1,NEUROG3,SOX4,FOSB,HOXD10,BHLHE40,BACH2,SRF,PATZ1,HOXA10,BATF,HOXB13,CEBPB,BPTF,REST,HNF4A,DMRTA1,EBF1,FOXL1,POU3F2,SP1,POU6F1,MXI1,ASCL2,ZBTB16,NRF1,HOXA9,MAFK,ZBTB14,MAX,SMC3,USF1,PRDM1,PAX2,LHX3,PAX4,NKX3-1,NR2F2,CHD2,ZNF35,ZNF143,TCF4,BACH1,TCF12,CTCFL,RXRA,POU2F2,HNF1A,MEF2A,CEBPG,MYC,HOXA4,FOXP1,PAX6,CTCF,TFAP2A
	GO:0043565	Sequence-specific DNA binding	60	1666	0.94	2.6	9.87e-44	9606.ENSP00000219069,9606.ENSP00000219782,9606.ENSP00000226574,9606.ENSP00000233638,9606.ENSP00000239938,9606.ENSP00000242462,9606.ENSP00000244745,9606.ENSP00000245919,9606.ENSP00000249501,9606.ENSP00000256495,9606.ENSP00000257749,9606.ENSP00000265354,9606.ENSP00000266269,9606.ENSP00000283921,9606.ENSP00000286639,9606.ENSP00000290295,9606.ENSP00000305422,9606.ENSP00000307208,9606.ENSP00000311816,…	ZNF263,MAZ,NFKB1,TLX2,EGR1,NEUROG3,SOX4,FOSB,HOXD10,BHLHE40,BACH2,SRF,PATZ1,HOXA10,BATF,HOXB13,CEBPB,BPTF,REST,HNF4A,DMRTA1,EBF1,FOXL1,POU3F2,SP1,POU6F1,MXI1,ASCL2,ZBTB16,NRF1,HOXA9,MAFK,ZBTB14,MAX,USF1,PRDM1,PAX2,LHX3,PAX4,NKX3-1,NR2F2,CHD2,ZNF35,ZNF143,TCF4,BACH1,TCF12,CTCFL,RXRA,HDAC2,POU2F2,HNF1A,MEF2A,CEBPG,MYC,HOXA4,FOXP1,PAX6,CTCF,TFAP2A
	GO:1901363	Heterocyclic compound binding	75	5977	0.48	1.0	2.62e-29	9606.ENSP00000219069,9606.ENSP00000219782,9606.ENSP00000221130,9606.ENSP00000226574,9606.ENSP00000228606,9606.ENSP00000233638,9606.ENSP00000239938,9606.ENSP00000242462,9606.ENSP00000244745,9606.ENSP00000245919,9606.ENSP00000249501,9606.ENSP00000253024,9606.ENSP00000256495,9606.ENSP00000257749,9606.ENSP00000263253,9606.ENSP00000263620,9606.ENSP00000265354,9606.ENSP00000265990,9606.ENSP00000266269,…	ZNF263,MAZ,GSR,NFKB1,CYP27B1,TLX2,EGR1,NEUROG3,SOX4,FOSB,HOXD10,TRIM28,BHLHE40,BACH2,EP300,ARID3A,SRF,BTAF1,PATZ1,HOXA10,BATF,HOXB13,LMTK2,RAD21,CEBPB,BPTF,REST,HNF4A,DMRTA1,EBF1,FOXL1,POU3F2,SP1,POU6F1,MXI1,ASCL2,ZBTB16,NRF1,HOXA9,MAFK,ZBTB14,MAX,SMC3,SOAT1,USF1,QRSL1,PRDM1,PAX2,LHX3,PAX4,NKX3-1,NR2F2,CHD2,ASNS,GTF2F1,ZNF35,ZNF143,TCF4,BACH1,TCF12,CTCFL,RXRA,HDAC2,POU2F2,DBX1,HNF1A,MEF2A,CEBPG,M…
	GO:0097159	Organic cyclic compound binding	75	6050	0.48	0.98	5.85e-29	9606.ENSP00000219069,9606.ENSP00000219782,9606.ENSP00000221130,9606.ENSP00000226574,9606.ENSP00000228606,9606.ENSP00000233638,9606.ENSP00000239938,9606.ENSP00000242462,9606.ENSP00000244745,9606.ENSP00000245919,9606.ENSP00000249501,9606.ENSP00000253024,9606.ENSP00000256495,9606.ENSP00000257749,9606.ENSP00000263253,9606.ENSP00000263620,9606.ENSP00000265354,9606.ENSP00000265990,9606.ENSP00000266269,…	ZNF263,MAZ,GSR,NFKB1,CYP27B1,TLX2,EGR1,NEUROG3,SOX4,FOSB,HOXD10,TRIM28,BHLHE40,BACH2,EP300,ARID3A,SRF,BTAF1,PATZ1,HOXA10,BATF,HOXB13,LMTK2,RAD21,CEBPB,BPTF,REST,HNF4A,DMRTA1,EBF1,FOXL1,POU3F2,SP1,POU6F1,MXI1,ASCL2,ZBTB16,NRF1,HOXA9,MAFK,ZBTB14,MAX,SMC3,SOAT1,USF1,QRSL1,PRDM1,PAX2,LHX3,PAX4,NKX3-1,NR2F2,CHD2,ASNS,GTF2F1,ZNF35,ZNF143,TCF4,BACH1,TCF12,CTCFL,RXRA,HDAC2,POU2F2,DBX1,HNF1A,MEF2A,CEBPG,M…
	GO:0001228	DNA-binding transcription activator activity, RNA polymerase II-specific	29	458	1.19	3.19	7.48e-24	9606.ENSP00000226574,9606.ENSP00000233638,9606.ENSP00000239938,9606.ENSP00000242462,9606.ENSP00000244745,9606.ENSP00000245919,9606.ENSP00000249501,9606.ENSP00000265354,9606.ENSP00000283921,9606.ENSP00000286639,9606.ENSP00000305422,9606.ENSP00000312987,9606.ENSP00000329170,9606.ENSP00000329357,9606.ENSP00000338157,9606.ENSP00000342351,9606.ENSP00000343619,9606.ENSP00000360811,9606.ENSP00000379847,…	NFKB1,TLX2,EGR1,NEUROG3,SOX4,FOSB,HOXD10,SRF,HOXA10,BATF,CEBPB,HNF4A,POU3F2,SP1,ZBTB16,NRF1,HOXA9,LHX3,ZNF143,TCF4,BACH1,TCF12,CTCFL,HNF1A,MEF2A,CEBPG,MYC,PAX6,TFAP2A
	GO:0008134	Transcription factor binding	28	587	1.06	2.49	8.85e-20	9606.ENSP00000226574,9606.ENSP00000256495,9606.ENSP00000263253,9606.ENSP00000265354,9606.ENSP00000265990,9606.ENSP00000305422,9606.ENSP00000311816,9606.ENSP00000312987,9606.ENSP00000329357,9606.ENSP00000338157,9606.ENSP00000351490,9606.ENSP00000357000,9606.ENSP00000359319,9606.ENSP00000360811,9606.ENSP00000370253,9606.ENSP00000377969,9606.ENSP00000381382,9606.ENSP00000388940,9606.ENSP00000419692,…	NFKB1,BHLHE40,EP300,SRF,BTAF1,CEBPB,REST,HNF4A,SP1,ZBTB16,MAX,USF1,PAX2,LHX3,NKX3-1,GTF2F1,TCF4,TCF12,RXRA,HDAC2,HNF1A,MEF2A,CEBPG,MYC,HMGN3,FOXP1,PAX6,CTCF
	GO:0001227	DNA-binding transcription repressor activity, RNA polymerase II-specific	23	329	1.23	3.03	2.71e-19	9606.ENSP00000219069,9606.ENSP00000226574,9606.ENSP00000242462,9606.ENSP00000256495,9606.ENSP00000257749,9606.ENSP00000266269,9606.ENSP00000290295,9606.ENSP00000305422,9606.ENSP00000311816,9606.ENSP00000330190,9606.ENSP00000332293,9606.ENSP00000338157,9606.ENSP00000344903,9606.ENSP00000349503,9606.ENSP00000351490,9606.ENSP00000358092,9606.ENSP00000368014,9606.ENSP00000382805,9606.ENSP00000478887,…	ZNF263,NFKB1,NEUROG3,BHLHE40,BACH2,PATZ1,HOXB13,CEBPB,REST,POU6F1,ASCL2,ZBTB16,MAFK,ZBTB14,MAX,PRDM1,PAX4,BACH1,MYC,FOXP1,PAX6,CTCF,TFAP2A
	GO:0003682	Chromatin binding	27	584	1.05	2.39	1.08e-18	9606.ENSP00000226574,9606.ENSP00000239938,9606.ENSP00000242462,9606.ENSP00000249501,9606.ENSP00000253024,9606.ENSP00000254480,9606.ENSP00000263253,9606.ENSP00000263620,9606.ENSP00000265354,9606.ENSP00000266269,9606.ENSP00000297338,9606.ENSP00000305422,9606.ENSP00000311816,9606.ENSP00000312987,9606.ENSP00000354720,9606.ENSP00000358092,9606.ENSP00000377747,9606.ENSP00000377969,9606.ENSP00000379847,…	NFKB1,EGR1,NEUROG3,HOXD10,TRIM28,SMARCC1,EP300,ARID3A,SRF,PATZ1,RAD21,CEBPB,REST,HNF4A,SMC3,PRDM1,CHD2,GTF2F1,ZNF143,CTCFL,HDAC2,HNF1A,MEF2A,HMGN3,PAX6,CTCF,TFAP2A
	GO:0005488	Binding	80	12838	0.18	0.48	9.37e-12	9606.ENSP00000005260,9606.ENSP00000219069,9606.ENSP00000219782,9606.ENSP00000221130,9606.ENSP00000226574,9606.ENSP00000228606,9606.ENSP00000233638,9606.ENSP00000239938,9606.ENSP00000242462,9606.ENSP00000244745,9606.ENSP00000245919,9606.ENSP00000249501,9606.ENSP00000253024,9606.ENSP00000254480,9606.ENSP00000256495,9606.ENSP00000257749,9606.ENSP00000263253,9606.ENSP00000263620,9606.ENSP00000265354,…	BAIAP2L1,ZNF263,MAZ,GSR,NFKB1,CYP27B1,TLX2,EGR1,NEUROG3,SOX4,FOSB,HOXD10,TRIM28,SMARCC1,BHLHE40,BACH2,EP300,ARID3A,SRF,BTAF1,PATZ1,HOXA10,BATF,HOXB13,BRI3,LMTK2,RAD21,IL16,CEBPB,BPTF,REST,HNF4A,DMRTA1,EBF1,FOXL1,POU3F2,SP1,POU6F1,MXI1,ASCL2,ZBTB16,NRF1,HOXA9,MAFK,ZBTB14,MAX,SMC3,SOAT1,USF1,QRSL1,PRDM1,PAX2,LHX3,PAX4,NKX3-1,NR2F2,CHD2,ASNS,GTF2F1,ZNF35,ZNF143,TCF4,BACH1,TCF12,TECPR1,CTCFL,RXRA,HDA…
	GO:0140297	DNA-binding transcription factor binding	19	484	0.98	1.71	2.71e-11	9606.ENSP00000256495,9606.ENSP00000263253,9606.ENSP00000265354,9606.ENSP00000305422,9606.ENSP00000311816,9606.ENSP00000312987,9606.ENSP00000329357,9606.ENSP00000351490,9606.ENSP00000357000,9606.ENSP00000360811,9606.ENSP00000370253,9606.ENSP00000388940,9606.ENSP00000419692,9606.ENSP00000430432,9606.ENSP00000453095,9606.ENSP00000466022,9606.ENSP00000478887,9606.ENSP00000482613,9606.ENSP00000484803	BHLHE40,EP300,SRF,CEBPB,REST,HNF4A,SP1,MAX,USF1,LHX3,NKX3-1,TCF12,RXRA,HDAC2,MEF2A,CEBPG,MYC,HMGN3,FOXP1
	GO:0061629	RNA polymerase II-specific DNA-binding transcription factor binding	14	353	0.98	1.39	5.45e-08	9606.ENSP00000256495,9606.ENSP00000263253,9606.ENSP00000265354,9606.ENSP00000305422,9606.ENSP00000311816,9606.ENSP00000312987,9606.ENSP00000329357,9606.ENSP00000360811,9606.ENSP00000370253,9606.ENSP00000419692,9606.ENSP00000430432,9606.ENSP00000453095,9606.ENSP00000482613,9606.ENSP00000484803	BHLHE40,EP300,SRF,CEBPB,REST,HNF4A,SP1,LHX3,NKX3-1,RXRA,HDAC2,MEF2A,HMGN3,FOXP1
	GO:0001221	Transcription coregulator binding	9	114	1.28	1.58	3.65e-07	9606.ENSP00000226574,9606.ENSP00000263253,9606.ENSP00000329357,9606.ENSP00000338157,9606.ENSP00000419692,9606.ENSP00000438804,9606.ENSP00000478887,9606.ENSP00000492024,9606.ENSP00000494538	NFKB1,EP300,SP1,ZBTB16,RXRA,HNF1A,MYC,PAX6,CTCF
	GO:0042826	Histone deacetylase binding	9	125	1.24	1.49	7.51e-07	9606.ENSP00000265354,9606.ENSP00000283921,9606.ENSP00000305422,9606.ENSP00000329357,9606.ENSP00000357000,9606.ENSP00000358092,9606.ENSP00000370253,9606.ENSP00000430432,9606.ENSP00000453095	SRF,HOXA10,CEBPB,SP1,USF1,PRDM1,NKX3-1,HDAC2,MEF2A
	GO:0031490	Chromatin DNA binding	8	102	1.28	1.4	2.97e-06	9606.ENSP00000242462,9606.ENSP00000263253,9606.ENSP00000265354,9606.ENSP00000305422,9606.ENSP00000415579,9606.ENSP00000482613,9606.ENSP00000492024,9606.ENSP00000494538	NEUROG3,EP300,SRF,CEBPB,CTCFL,HMGN3,PAX6,CTCF
	GO:0005515	Protein binding	54	7242	0.26	0.47	8.68e-06	9606.ENSP00000005260,9606.ENSP00000226574,9606.ENSP00000239938,9606.ENSP00000242462,9606.ENSP00000253024,9606.ENSP00000254480,9606.ENSP00000256495,9606.ENSP00000263253,9606.ENSP00000263620,9606.ENSP00000265354,9606.ENSP00000265990,9606.ENSP00000266269,9606.ENSP00000283921,9606.ENSP00000297290,9606.ENSP00000297293,9606.ENSP00000302935,9606.ENSP00000305422,9606.ENSP00000307208,9606.ENSP00000311816,…	BAIAP2L1,NFKB1,EGR1,NEUROG3,TRIM28,SMARCC1,BHLHE40,EP300,ARID3A,SRF,BTAF1,PATZ1,HOXA10,BRI3,LMTK2,IL16,CEBPB,BPTF,REST,HNF4A,DMRTA1,EBF1,POU3F2,SP1,MXI1,ASCL2,ZBTB16,NRF1,HOXA9,MAX,SMC3,SOAT1,USF1,PRDM1,PAX2,LHX3,NKX3-1,NR2F2,CHD2,GTF2F1,TCF4,TCF12,CTCFL,RXRA,HDAC2,HNF1A,MEF2A,CEBPG,MYC,HMGN3,FOXP1,PAX6,CTCF,TFAP2A
	GO:0070888	E-box binding	6	46	1.5	1.38	1.16e-05	9606.ENSP00000256495,9606.ENSP00000332293,9606.ENSP00000351490,9606.ENSP00000381382,9606.ENSP00000388940,9606.ENSP00000478887	BHLHE40,ASCL2,MAX,TCF4,TCF12,MYC
	GO:0046983	Protein dimerization activity	19	1094	0.63	0.77	1.37e-05	9606.ENSP00000242462,9606.ENSP00000256495,9606.ENSP00000265354,9606.ENSP00000305422,9606.ENSP00000312987,9606.ENSP00000329357,9606.ENSP00000331152,9606.ENSP00000332293,9606.ENSP00000338157,9606.ENSP00000342351,9606.ENSP00000351490,9606.ENSP00000354720,9606.ENSP00000357000,9606.ENSP00000377721,9606.ENSP00000381382,9606.ENSP00000388940,9606.ENSP00000438804,9606.ENSP00000453095,9606.ENSP00000478887	NEUROG3,BHLHE40,SRF,CEBPB,HNF4A,SP1,MXI1,ASCL2,ZBTB16,NRF1,MAX,SMC3,USF1,NR2F2,TCF4,TCF12,HNF1A,MEF2A,MYC
	GO:0035035	Histone acetyltransferase binding	5	23	1.72	1.42	1.48e-05	9606.ENSP00000239938,9606.ENSP00000305422,9606.ENSP00000329357,9606.ENSP00000453095,9606.ENSP00000492024	EGR1,CEBPB,SP1,MEF2A,PAX6
	GO:0001046	Core promoter sequence-specific DNA binding	5	40	1.48	1.08	0.00017	9606.ENSP00000305422,9606.ENSP00000311816,9606.ENSP00000478887,9606.ENSP00000484803,9606.ENSP00000492024	CEBPB,REST,MYC,FOXP1,PAX6
	GO:1990841	Promoter-specific chromatin binding	5	63	1.29	0.81	0.0013	9606.ENSP00000239938,9606.ENSP00000253024,9606.ENSP00000358092,9606.ENSP00000377969,9606.ENSP00000430432	EGR1,TRIM28,PRDM1,GTF2F1,HDAC2
	GO:0042802	Identical protein binding	23	2144	0.42	0.46	0.0018	9606.ENSP00000226574,9606.ENSP00000256495,9606.ENSP00000263620,9606.ENSP00000265354,9606.ENSP00000297290,9606.ENSP00000305422,9606.ENSP00000311816,9606.ENSP00000312987,9606.ENSP00000319651,9606.ENSP00000329170,9606.ENSP00000329357,9606.ENSP00000338157,9606.ENSP00000342351,9606.ENSP00000351490,9606.ENSP00000356591,9606.ENSP00000357000,9606.ENSP00000377721,9606.ENSP00000381382,9606.ENSP00000419692,…	NFKB1,BHLHE40,ARID3A,SRF,BRI3,CEBPB,REST,HNF4A,DMRTA1,POU3F2,SP1,ZBTB16,NRF1,MAX,SOAT1,USF1,NR2F2,TCF4,RXRA,HNF1A,CEBPG,FOXP1,TFAP2A
	GO:0043425	bHLH transcription factor binding	4	31	1.5	0.81	0.0018	9606.ENSP00000256495,9606.ENSP00000329357,9606.ENSP00000357000,9606.ENSP00000388940	BHLHE40,SP1,USF1,TCF12
	GO:0046982	Protein heterodimerization activity	9	368	0.77	0.58	0.0032	9606.ENSP00000256495,9606.ENSP00000305422,9606.ENSP00000351490,9606.ENSP00000354720,9606.ENSP00000357000,9606.ENSP00000381382,9606.ENSP00000388940,9606.ENSP00000438804,9606.ENSP00000453095	BHLHE40,CEBPB,MAX,SMC3,USF1,TCF4,TCF12,HNF1A,MEF2A
	GO:0016922	Nuclear receptor binding	6	141	1.01	0.63	0.0042	9606.ENSP00000263253,9606.ENSP00000305422,9606.ENSP00000370253,9606.ENSP00000419692,9606.ENSP00000482613,9606.ENSP00000484803	EP300,CEBPB,NKX3-1,RXRA,HMGN3,FOXP1
	GO:0071837	HMG box domain binding	3	14	1.72	0.69	0.0056	9606.ENSP00000329357,9606.ENSP00000388940,9606.ENSP00000492024	SP1,TCF12,PAX6
	GO:0004879	Nuclear receptor activity	4	53	1.26	0.57	0.0111	9606.ENSP00000312987,9606.ENSP00000370253,9606.ENSP00000377721,9606.ENSP00000419692	HNF4A,NKX3-1,NR2F2,RXRA
	GO:0000979	RNA polymerase II core promoter sequence-specific DNA binding	3	20	1.56	0.57	0.0133	9606.ENSP00000305422,9606.ENSP00000311816,9606.ENSP00000492024	CEBPB,REST,PAX6
	GO:0043035	Chromatin insulator sequence binding	2	5	1.99	0.44	0.0403	9606.ENSP00000415579,9606.ENSP00000494538	CTCFL,CTCF
GO cellular component complete	GO:0000785	Chromatin	53	1285	1.0	2.82	5.43e-39	9606.ENSP00000226574,9606.ENSP00000233638,9606.ENSP00000239938,9606.ENSP00000242462,9606.ENSP00000244745,9606.ENSP00000245919,9606.ENSP00000249501,9606.ENSP00000253024,9606.ENSP00000254480,9606.ENSP00000256495,9606.ENSP00000257749,9606.ENSP00000265354,9606.ENSP00000283921,9606.ENSP00000286639,9606.ENSP00000290295,9606.ENSP00000297338,9606.ENSP00000305422,9606.ENSP00000307208,9606.ENSP00000312987,…	NFKB1,TLX2,EGR1,NEUROG3,SOX4,FOSB,HOXD10,TRIM28,SMARCC1,BHLHE40,BACH2,SRF,HOXA10,BATF,HOXB13,RAD21,CEBPB,BPTF,HNF4A,DMRTA1,EBF1,FOXL1,POU3F2,SP1,POU6F1,MXI1,ASCL2,HOXA9,MAFK,MAX,SMC3,USF1,PAX2,LHX3,PAX4,NKX3-1,CHD2,TCF4,BACH1,TCF12,RXRA,HDAC2,POU2F2,DBX1,HNF1A,MEF2A,CEBPG,MYC,HOXA4,HMGN3,FOXP1,PAX6,TFAP2A
	GO:0005694	Chromosome	56	1850	0.87	2.17	2.87e-35	9606.ENSP00000226574,9606.ENSP00000233638,9606.ENSP00000239938,9606.ENSP00000242462,9606.ENSP00000244745,9606.ENSP00000245919,9606.ENSP00000249501,9606.ENSP00000253024,9606.ENSP00000254480,9606.ENSP00000256495,9606.ENSP00000257749,9606.ENSP00000263253,9606.ENSP00000265354,9606.ENSP00000283921,9606.ENSP00000286639,9606.ENSP00000290295,9606.ENSP00000297338,9606.ENSP00000305422,9606.ENSP00000307208,…	NFKB1,TLX2,EGR1,NEUROG3,SOX4,FOSB,HOXD10,TRIM28,SMARCC1,BHLHE40,BACH2,EP300,SRF,HOXA10,BATF,HOXB13,RAD21,CEBPB,BPTF,HNF4A,DMRTA1,EBF1,FOXL1,POU3F2,SP1,POU6F1,MXI1,ASCL2,HOXA9,MAFK,MAX,SMC3,USF1,PAX2,LHX3,PAX4,NKX3-1,CHD2,TCF4,BACH1,TCF12,CTCFL,RXRA,HDAC2,POU2F2,DBX1,HNF1A,MEF2A,CEBPG,MYC,HOXA4,HMGN3,FOXP1,PAX6,CTCF,TFAP2A
	GO:0005634	Nucleus	75	7672	0.38	0.77	2.85e-21	9606.ENSP00000005260,9606.ENSP00000219069,9606.ENSP00000219782,9606.ENSP00000226574,9606.ENSP00000233638,9606.ENSP00000239938,9606.ENSP00000242462,9606.ENSP00000244745,9606.ENSP00000245919,9606.ENSP00000249501,9606.ENSP00000253024,9606.ENSP00000254480,9606.ENSP00000256495,9606.ENSP00000257749,9606.ENSP00000263253,9606.ENSP00000263620,9606.ENSP00000265354,9606.ENSP00000265990,9606.ENSP00000266269,…	BAIAP2L1,ZNF263,MAZ,NFKB1,TLX2,EGR1,NEUROG3,SOX4,FOSB,HOXD10,TRIM28,SMARCC1,BHLHE40,BACH2,EP300,ARID3A,SRF,BTAF1,PATZ1,HOXA10,BATF,HOXB13,BRI3,RAD21,IL16,CEBPB,BPTF,REST,HNF4A,DMRTA1,EBF1,FOXL1,SERTAD2,POU3F2,SP1,POU6F1,MXI1,ASCL2,ZBTB16,NRF1,HOXA9,MAFK,ZBTB14,MAX,SMC3,USF1,PRDM1,PAX2,LHX3,PAX4,NKX3-1,NR2F2,CHD2,GTF2F1,ZNF35,ZNF143,TCF4,BACH1,TCF12,TECPR1,CTCFL,RXRA,HDAC2,POU2F2,DBX1,HNF1A,MEF2A,…
	GO:0005654	Nucleoplasm	60	4169	0.54	1.07	2.85e-21	9606.ENSP00000005260,9606.ENSP00000226574,9606.ENSP00000239938,9606.ENSP00000244745,9606.ENSP00000245919,9606.ENSP00000249501,9606.ENSP00000253024,9606.ENSP00000254480,9606.ENSP00000256495,9606.ENSP00000257749,9606.ENSP00000263253,9606.ENSP00000263620,9606.ENSP00000265354,9606.ENSP00000265990,9606.ENSP00000266269,9606.ENSP00000283921,9606.ENSP00000286639,9606.ENSP00000290295,9606.ENSP00000297338,…	BAIAP2L1,NFKB1,EGR1,SOX4,FOSB,HOXD10,TRIM28,SMARCC1,BHLHE40,BACH2,EP300,ARID3A,SRF,BTAF1,PATZ1,HOXA10,BATF,HOXB13,RAD21,IL16,CEBPB,BPTF,REST,HNF4A,SERTAD2,POU3F2,SP1,POU6F1,MXI1,ZBTB16,NRF1,HOXA9,MAFK,ZBTB14,MAX,SMC3,USF1,PRDM1,PAX2,PAX4,NKX3-1,NR2F2,GTF2F1,ZNF143,BACH1,TCF12,TECPR1,CTCFL,RXRA,HDAC2,POU2F2,MEF2A,CEBPG,MYC,HOXA4,HMGN3,FOXP1,PAX6,CTCF,TFAP2A
	GO:0005667	Transcription regulator complex	28	517	1.12	2.76	4.98e-21	9606.ENSP00000244745,9606.ENSP00000253024,9606.ENSP00000257749,9606.ENSP00000263253,9606.ENSP00000283921,9606.ENSP00000286639,9606.ENSP00000290295,9606.ENSP00000305422,9606.ENSP00000311816,9606.ENSP00000329170,9606.ENSP00000329357,9606.ENSP00000331152,9606.ENSP00000332293,9606.ENSP00000338157,9606.ENSP00000343619,9606.ENSP00000351490,9606.ENSP00000357000,9606.ENSP00000360811,9606.ENSP00000377969,…	SOX4,TRIM28,BACH2,EP300,HOXA10,BATF,HOXB13,CEBPB,REST,POU3F2,SP1,MXI1,ASCL2,ZBTB16,HOXA9,MAX,USF1,LHX3,GTF2F1,TCF4,BACH1,TCF12,RXRA,HDAC2,HNF1A,MEF2A,CEBPG,MYC
	GO:0070013	Intracellular organelle lumen	61	5660	0.42	0.8	1.97e-15	9606.ENSP00000005260,9606.ENSP00000221130,9606.ENSP00000226574,9606.ENSP00000239938,9606.ENSP00000244745,9606.ENSP00000245919,9606.ENSP00000249501,9606.ENSP00000253024,9606.ENSP00000254480,9606.ENSP00000256495,9606.ENSP00000257749,9606.ENSP00000263253,9606.ENSP00000263620,9606.ENSP00000265354,9606.ENSP00000265990,9606.ENSP00000266269,9606.ENSP00000283921,9606.ENSP00000286639,9606.ENSP00000290295,…	BAIAP2L1,GSR,NFKB1,EGR1,SOX4,FOSB,HOXD10,TRIM28,SMARCC1,BHLHE40,BACH2,EP300,ARID3A,SRF,BTAF1,PATZ1,HOXA10,BATF,HOXB13,RAD21,IL16,CEBPB,BPTF,REST,HNF4A,SERTAD2,POU3F2,SP1,POU6F1,MXI1,ZBTB16,NRF1,HOXA9,MAFK,ZBTB14,MAX,SMC3,USF1,PRDM1,PAX2,PAX4,NKX3-1,NR2F2,GTF2F1,ZNF143,BACH1,TCF12,TECPR1,CTCFL,RXRA,HDAC2,POU2F2,MEF2A,CEBPG,MYC,HOXA4,HMGN3,FOXP1,PAX6,CTCF,TFAP2A
	GO:0043232	Intracellular non-membrane-bounded organelle	58	5191	0.43	0.82	6.09e-15	9606.ENSP00000005260,9606.ENSP00000226574,9606.ENSP00000233638,9606.ENSP00000239938,9606.ENSP00000242462,9606.ENSP00000244745,9606.ENSP00000245919,9606.ENSP00000249501,9606.ENSP00000253024,9606.ENSP00000254480,9606.ENSP00000256495,9606.ENSP00000257749,9606.ENSP00000263253,9606.ENSP00000265354,9606.ENSP00000283921,9606.ENSP00000286639,9606.ENSP00000290295,9606.ENSP00000297338,9606.ENSP00000305422,…	BAIAP2L1,NFKB1,TLX2,EGR1,NEUROG3,SOX4,FOSB,HOXD10,TRIM28,SMARCC1,BHLHE40,BACH2,EP300,SRF,HOXA10,BATF,HOXB13,RAD21,CEBPB,BPTF,HNF4A,DMRTA1,EBF1,FOXL1,POU3F2,SP1,POU6F1,MXI1,ASCL2,HOXA9,MAFK,ZBTB14,MAX,SMC3,USF1,PAX2,LHX3,PAX4,NKX3-1,CHD2,TCF4,BACH1,TCF12,CTCFL,RXRA,HDAC2,POU2F2,DBX1,HNF1A,MEF2A,CEBPG,MYC,HOXA4,HMGN3,FOXP1,PAX6,CTCF,TFAP2A
	GO:0043231	Intracellular membrane-bounded organelle	80	12149	0.2	0.51	9.61e-14	9606.ENSP00000005260,9606.ENSP00000219069,9606.ENSP00000219782,9606.ENSP00000221130,9606.ENSP00000226574,9606.ENSP00000228606,9606.ENSP00000233638,9606.ENSP00000239938,9606.ENSP00000242462,9606.ENSP00000244745,9606.ENSP00000245919,9606.ENSP00000249501,9606.ENSP00000253024,9606.ENSP00000254480,9606.ENSP00000256495,9606.ENSP00000257749,9606.ENSP00000263253,9606.ENSP00000263620,9606.ENSP00000265354,…	BAIAP2L1,ZNF263,MAZ,GSR,NFKB1,CYP27B1,TLX2,EGR1,NEUROG3,SOX4,FOSB,HOXD10,TRIM28,SMARCC1,BHLHE40,BACH2,EP300,ARID3A,SRF,BTAF1,PATZ1,HOXA10,BATF,HOXB13,BRI3,LMTK2,RAD21,IL16,CEBPB,BPTF,REST,HNF4A,DMRTA1,EBF1,FOXL1,SERTAD2,POU3F2,SP1,POU6F1,MXI1,ASCL2,ZBTB16,NRF1,HOXA9,MAFK,ZBTB14,MAX,SMC3,SOAT1,USF1,QRSL1,PRDM1,PAX2,LHX3,PAX4,NKX3-1,NR2F2,CHD2,GTF2F1,ZNF35,ZNF143,TCF4,BACH1,TCF12,TECPR1,CTCFL,RXRA,…
	GO:0090575	RNA polymerase II transcription regulator complex	14	256	1.12	1.83	6.13e-10	9606.ENSP00000253024,9606.ENSP00000257749,9606.ENSP00000286639,9606.ENSP00000305422,9606.ENSP00000331152,9606.ENSP00000332293,9606.ENSP00000351490,9606.ENSP00000377969,9606.ENSP00000381382,9606.ENSP00000382805,9606.ENSP00000388940,9606.ENSP00000419692,9606.ENSP00000466022,9606.ENSP00000478887	TRIM28,BACH2,BATF,CEBPB,MXI1,ASCL2,MAX,GTF2F1,TCF4,BACH1,TCF12,RXRA,CEBPG,MYC
	GO:0005622	Intracellular anatomical structure	81	14891	0.12	0.4	1.82e-08	9606.ENSP00000005260,9606.ENSP00000219069,9606.ENSP00000219782,9606.ENSP00000221130,9606.ENSP00000226574,9606.ENSP00000228606,9606.ENSP00000233638,9606.ENSP00000239938,9606.ENSP00000242462,9606.ENSP00000244745,9606.ENSP00000245919,9606.ENSP00000249501,9606.ENSP00000253024,9606.ENSP00000254480,9606.ENSP00000256495,9606.ENSP00000257749,9606.ENSP00000263253,9606.ENSP00000263620,9606.ENSP00000265354,…	BAIAP2L1,ZNF263,MAZ,GSR,NFKB1,CYP27B1,TLX2,EGR1,NEUROG3,SOX4,FOSB,HOXD10,TRIM28,SMARCC1,BHLHE40,BACH2,EP300,ARID3A,SRF,BTAF1,PATZ1,HOXA10,BATF,HOXB13,BRI3,LMTK2,RAD21,IL16,CEBPB,BPTF,REST,HNF4A,DMRTA1,EBF1,FOXL1,SERTAD2,POU3F2,SP1,POU6F1,MXI1,ASCL2,ZBTB16,NRF1,HOXA9,MAFK,ZBTB14,MAX,SMC3,SOAT1,USF1,QRSL1,PRDM1,PAX2,LHX3,PAX4,NKX3-1,NR2F2,CHD2,ASNS,GTF2F1,ZNF35,ZNF143,TCF4,BACH1,TCF12,TECPR1,CTCFL,…
	GO:0140513	Nuclear protein-containing complex	21	1290	0.6	0.78	5.04e-06	9606.ENSP00000226574,9606.ENSP00000253024,9606.ENSP00000254480,9606.ENSP00000257749,9606.ENSP00000263253,9606.ENSP00000286639,9606.ENSP00000297338,9606.ENSP00000305422,9606.ENSP00000307208,9606.ENSP00000331152,9606.ENSP00000332293,9606.ENSP00000351490,9606.ENSP00000354720,9606.ENSP00000377969,9606.ENSP00000381382,9606.ENSP00000382805,9606.ENSP00000388940,9606.ENSP00000419692,9606.ENSP00000430432,…	NFKB1,TRIM28,SMARCC1,BACH2,EP300,BATF,RAD21,CEBPB,BPTF,MXI1,ASCL2,MAX,SMC3,GTF2F1,TCF4,BACH1,TCF12,RXRA,HDAC2,CEBPG,MYC
	GO:0017053	Transcription repressor complex	5	77	1.2	0.73	0.0023	9606.ENSP00000311816,9606.ENSP00000329357,9606.ENSP00000338157,9606.ENSP00000351490,9606.ENSP00000478887	REST,SP1,ZBTB16,MAX,MYC
	GO:0001673	Male germ cell nucleus	4	50	1.29	0.62	0.0072	9606.ENSP00000254480,9606.ENSP00000266269,9606.ENSP00000338157,9606.ENSP00000494538	SMARCC1,PATZ1,ZBTB16,CTCF
	GO:0071943	Myc-Max complex	2	2	2.39	0.63	0.0096	9606.ENSP00000351490,9606.ENSP00000478887	MAX,MYC
	GO:0032991	Protein-containing complex	37	5506	0.21	0.25	0.0458	9606.ENSP00000226574,9606.ENSP00000244745,9606.ENSP00000253024,9606.ENSP00000254480,9606.ENSP00000257749,9606.ENSP00000263253,9606.ENSP00000283921,9606.ENSP00000286639,9606.ENSP00000290295,9606.ENSP00000297293,9606.ENSP00000297338,9606.ENSP00000305422,9606.ENSP00000307208,9606.ENSP00000311816,9606.ENSP00000329170,9606.ENSP00000329357,9606.ENSP00000331152,9606.ENSP00000332293,9606.ENSP00000338157,…	NFKB1,SOX4,TRIM28,SMARCC1,BACH2,EP300,HOXA10,BATF,HOXB13,LMTK2,RAD21,CEBPB,BPTF,REST,POU3F2,SP1,MXI1,ASCL2,ZBTB16,HOXA9,MAX,SMC3,USF1,QRSL1,PAX2,LHX3,GTF2F1,TCF4,BACH1,TCF12,TECPR1,RXRA,HDAC2,HNF1A,MEF2A,CEBPG,MYC
Reactome pathways	HSA-1266738	Developmental Biology	20	1108	0.64	0.76	2.68e-05	9606.ENSP00000226574,9606.ENSP00000242462,9606.ENSP00000263253,9606.ENSP00000305422,9606.ENSP00000312987,9606.ENSP00000322898,9606.ENSP00000329170,9606.ENSP00000360811,9606.ENSP00000368014,9606.ENSP00000377721,9606.ENSP00000381382,9606.ENSP00000388940,9606.ENSP00000419692,9606.ENSP00000430432,9606.ENSP00000438804,9606.ENSP00000453095,9606.ENSP00000478887,9606.ENSP00000479166,9606.ENSP00000492024,…	NFKB1,NEUROG3,EP300,CEBPB,HNF4A,EBF1,POU3F2,LHX3,PAX4,NR2F2,TCF4,TCF12,RXRA,HDAC2,HNF1A,MEF2A,MYC,HOXA4,PAX6,CTCF
	HSA-186712	Regulation of beta-cell development	6	42	1.54	1.3	2.68e-05	9606.ENSP00000242462,9606.ENSP00000263253,9606.ENSP00000312987,9606.ENSP00000368014,9606.ENSP00000438804,9606.ENSP00000492024	NEUROG3,EP300,HNF4A,PAX4,HNF1A,PAX6
	HSA-198725	Nuclear Events (kinase and transcription factor activation)	7	61	1.45	1.27	2.68e-05	9606.ENSP00000239938,9606.ENSP00000245919,9606.ENSP00000263253,9606.ENSP00000265354,9606.ENSP00000311816,9606.ENSP00000388940,9606.ENSP00000453095	EGR1,FOSB,EP300,SRF,REST,TCF12,MEF2A
	HSA-73857	RNA Polymerase II Transcription	22	1337	0.6	0.73	2.68e-05	9606.ENSP00000219069,9606.ENSP00000221130,9606.ENSP00000226574,9606.ENSP00000253024,9606.ENSP00000254480,9606.ENSP00000263253,9606.ENSP00000263620,9606.ENSP00000265354,9606.ENSP00000305422,9606.ENSP00000311816,9606.ENSP00000312987,9606.ENSP00000329357,9606.ENSP00000351490,9606.ENSP00000358092,9606.ENSP00000377969,9606.ENSP00000379847,9606.ENSP00000388940,9606.ENSP00000419692,9606.ENSP00000430432,…	ZNF263,GSR,NFKB1,TRIM28,SMARCC1,EP300,ARID3A,SRF,CEBPB,REST,HNF4A,SP1,MAX,PRDM1,GTF2F1,ZNF143,TCF12,RXRA,HDAC2,POU2F2,MYC,TFAP2A
	HSA-9018519	Estrogen-dependent gene expression	8	119	1.21	1.17	2.68e-05	9606.ENSP00000245919,9606.ENSP00000263253,9606.ENSP00000297338,9606.ENSP00000329357,9606.ENSP00000354720,9606.ENSP00000357000,9606.ENSP00000377969,9606.ENSP00000478887	FOSB,EP300,RAD21,SP1,SMC3,USF1,GTF2F1,MYC
	HSA-9031628	NGF-stimulated transcription	6	39	1.57	1.31	2.68e-05	9606.ENSP00000239938,9606.ENSP00000245919,9606.ENSP00000263253,9606.ENSP00000265354,9606.ENSP00000311816,9606.ENSP00000388940	EGR1,FOSB,EP300,SRF,REST,TCF12
	HSA-212436	Generic Transcription Pathway	20	1215	0.6	0.73	2.74e-05	9606.ENSP00000219069,9606.ENSP00000221130,9606.ENSP00000226574,9606.ENSP00000253024,9606.ENSP00000254480,9606.ENSP00000263253,9606.ENSP00000263620,9606.ENSP00000265354,9606.ENSP00000305422,9606.ENSP00000311816,9606.ENSP00000312987,9606.ENSP00000329357,9606.ENSP00000351490,9606.ENSP00000358092,9606.ENSP00000377969,9606.ENSP00000388940,9606.ENSP00000419692,9606.ENSP00000430432,9606.ENSP00000478887,…	ZNF263,GSR,NFKB1,TRIM28,SMARCC1,EP300,ARID3A,SRF,CEBPB,REST,HNF4A,SP1,MAX,PRDM1,GTF2F1,TCF12,RXRA,HDAC2,MYC,TFAP2A
	HSA-8939211	ESR-mediated signaling	9	190	1.06	1.07	3.12e-05	9606.ENSP00000245919,9606.ENSP00000263253,9606.ENSP00000265354,9606.ENSP00000297338,9606.ENSP00000329357,9606.ENSP00000354720,9606.ENSP00000357000,9606.ENSP00000377969,9606.ENSP00000478887	FOSB,EP300,SRF,RAD21,SP1,SMC3,USF1,GTF2F1,MYC
	HSA-9006931	Signaling by Nuclear Receptors	10	265	0.96	0.98	4.12e-05	9606.ENSP00000245919,9606.ENSP00000263253,9606.ENSP00000265354,9606.ENSP00000297338,9606.ENSP00000329357,9606.ENSP00000354720,9606.ENSP00000357000,9606.ENSP00000377969,9606.ENSP00000419692,9606.ENSP00000478887	FOSB,EP300,SRF,RAD21,SP1,SMC3,USF1,GTF2F1,RXRA,MYC
	HSA-9818027	NFE2L2 regulating anti-oxidant/detoxification enzymes	4	17	1.76	1.07	0.00028	9606.ENSP00000221130,9606.ENSP00000263253,9606.ENSP00000344903,9606.ENSP00000382805	GSR,EP300,MAFK,BACH1
	HSA-381340	Transcriptional regulation of white adipocyte differentiation	6	84	1.24	0.94	0.00032	9606.ENSP00000226574,9606.ENSP00000263253,9606.ENSP00000305422,9606.ENSP00000322898,9606.ENSP00000377721,9606.ENSP00000419692	NFKB1,EP300,CEBPB,EBF1,NR2F2,RXRA
	HSA-201556	Signaling by ALK	4	27	1.56	0.87	0.0011	9606.ENSP00000263253,9606.ENSP00000358092,9606.ENSP00000430432,9606.ENSP00000478887	EP300,PRDM1,HDAC2,MYC
	HSA-3108232	SUMO E3 ligases SUMOylate target proteins	7	166	1.01	0.75	0.0011	9606.ENSP00000253024,9606.ENSP00000263253,9606.ENSP00000297338,9606.ENSP00000354720,9606.ENSP00000419692,9606.ENSP00000430432,9606.ENSP00000501092	TRIM28,EP300,RAD21,SMC3,RXRA,HDAC2,TFAP2A
	HSA-9006934	Signaling by Receptor Tyrosine Kinases	11	521	0.71	0.62	0.0013	9606.ENSP00000239938,9606.ENSP00000245919,9606.ENSP00000263253,9606.ENSP00000265354,9606.ENSP00000311816,9606.ENSP00000358092,9606.ENSP00000377969,9606.ENSP00000388940,9606.ENSP00000430432,9606.ENSP00000453095,9606.ENSP00000478887	EGR1,FOSB,EP300,SRF,REST,PRDM1,GTF2F1,TCF12,HDAC2,MEF2A,MYC
	HSA-9701898	STAT3 nuclear events downstream of ALK signaling	3	10	1.86	0.82	0.0022	9606.ENSP00000263253,9606.ENSP00000358092,9606.ENSP00000430432	EP300,PRDM1,HDAC2
	HSA-9759194	Nuclear events mediated by NFE2L2	5	77	1.2	0.72	0.0025	9606.ENSP00000221130,9606.ENSP00000263253,9606.ENSP00000344903,9606.ENSP00000382805,9606.ENSP00000478887	GSR,EP300,MAFK,BACH1,MYC
	HSA-5617472	Activation of anterior HOX genes in hindbrain development during early embryogenesis	5	91	1.13	0.63	0.0050	9606.ENSP00000263253,9606.ENSP00000419692,9606.ENSP00000479166,9606.ENSP00000492024,9606.ENSP00000494538	EP300,RXRA,HOXA4,PAX6,CTCF
	HSA-9648895	Response of EIF2AK1 (HRI) to heme deficiency	3	15	1.69	0.7	0.0051	9606.ENSP00000305422,9606.ENSP00000377845,9606.ENSP00000466022	CEBPB,ASNS,CEBPG
	HSA-9707616	Heme signaling	4	46	1.33	0.66	0.0051	9606.ENSP00000263253,9606.ENSP00000344903,9606.ENSP00000382805,9606.ENSP00000419692	EP300,MAFK,BACH1,RXRA
	HSA-210745	Regulation of gene expression in beta cells	3	21	1.54	0.59	0.0110	9606.ENSP00000312987,9606.ENSP00000438804,9606.ENSP00000492024	HNF4A,HNF1A,PAX6
	HSA-9616222	Transcriptional regulation of granulopoiesis	4	59	1.22	0.56	0.0110	9606.ENSP00000263253,9606.ENSP00000305422,9606.ENSP00000419692,9606.ENSP00000478887	EP300,CEBPB,RXRA,MYC
	HSA-9711123	Cellular response to chemical stress	6	195	0.87	0.48	0.0144	9606.ENSP00000221130,9606.ENSP00000263253,9606.ENSP00000344903,9606.ENSP00000382805,9606.ENSP00000419692,9606.ENSP00000478887	GSR,EP300,MAFK,BACH1,RXRA,MYC
	HSA-2262752	Cellular responses to stress	11	747	0.55	0.38	0.0194	9606.ENSP00000221130,9606.ENSP00000226574,9606.ENSP00000263253,9606.ENSP00000305422,9606.ENSP00000329357,9606.ENSP00000344903,9606.ENSP00000377845,9606.ENSP00000382805,9606.ENSP00000419692,9606.ENSP00000466022,9606.ENSP00000478887	GSR,NFKB1,EP300,CEBPB,SP1,MAFK,ASNS,BACH1,RXRA,CEBPG,MYC
	HSA-380994	ATF4 activates genes in response to endoplasmic reticulum stress	3	27	1.43	0.51	0.0194	9606.ENSP00000305422,9606.ENSP00000377845,9606.ENSP00000466022	CEBPB,ASNS,CEBPG
	HSA-9768777	Regulation of NPAS4 gene transcription	2	4	2.08	0.54	0.0194	9606.ENSP00000265354,9606.ENSP00000311816	SRF,REST
	HSA-525793	Myogenesis	3	29	1.4	0.5	0.0211	9606.ENSP00000381382,9606.ENSP00000388940,9606.ENSP00000453095	TCF4,TCF12,MEF2A
	HSA-6807505	RNA polymerase II transcribes snRNA genes	4	74	1.12	0.48	0.0211	9606.ENSP00000329357,9606.ENSP00000377969,9606.ENSP00000379847,9606.ENSP00000431603	SP1,GTF2F1,ZNF143,POU2F2
	HSA-210746	Regulation of gene expression in endocrine-committed (NEUROG3+) progenitor cells	2	5	1.99	0.51	0.0224	9606.ENSP00000242462,9606.ENSP00000368014	NEUROG3,PAX4
	HSA-8866911	TFAP2 (AP-2) family regulates transcription of cell cycle factors	2	5	1.99	0.51	0.0224	9606.ENSP00000478887,9606.ENSP00000501092	MYC,TFAP2A
	HSA-9707587	Regulation of HMOX1 expression and activity	2	5	1.99	0.51	0.0224	9606.ENSP00000344903,9606.ENSP00000382805	MAFK,BACH1
	HSA-8864260	Transcriptional regulation by the AP-2 (TFAP2) family of transcription factors	3	35	1.32	0.46	0.0295	9606.ENSP00000263253,9606.ENSP00000478887,9606.ENSP00000501092	EP300,MYC,TFAP2A
	HSA-2173796	SMAD2/SMAD3:SMAD4 heterotrimer regulates transcription	3	36	1.31	0.45	0.0310	9606.ENSP00000263253,9606.ENSP00000329357,9606.ENSP00000478887	EP300,SP1,MYC
