# Supplementary material for: Obesity/Overweight as a Meaningful Modifier of Associations Between Gene Polymorphisms Affecting the Sex Hormone-Binding Globulin Content and Uterine Myoma
Source: Life (Basel). 2025 Sep 17;15(9):1459. doi: 10.3390/life15091459 (PMC12471284; doi:10.3390/life15091459)
Supplement: Supplementary file 1 [file life-15-01459-s001.zip › life-3817839-supplementary/Suppl Tables/++Suppl table 5.xlsx]

## Sheet: Лист1
Supplementary Table S5. Regulatory effects of the UM-associated loci and SNPs in high LD (r2≥0.80)
( HaploReg, v4.2, http://archive.broadinstitute.org/mammals/haploreg/haploreg.php)
Query SNP: rs17496332 and variants with r2 >= 0.8
chr	pos (hg38)	LD	LD	variant	Ref	Alt	AFR	AMR	ASN	EUR	GERP	SiPhy	Promoter	Enhancer	DNAse	Proteins	Motifs	NHGRI/EBI	GRASP QTL	Selected eQTL	GENCODE	RefSeq	dbSNP
		(r²)	(D')				freq	freq	freq	freq	cons	cons	histone marks	histone marks		bound	changed	GWAS hits	hits	hits	genes	genes	func annot
1	106996630	0.99	1	rs113329442	A	G	0.11	0.21	0.27	0.33							5 altered motifs			14 hits	60kb 5' of PRMT6	60kb 5' of PRMT6
1	107001554	0.97	-0.99	rs3861909	A	G	0.77	0.79	0.73	0.68							AP-1,Pdx1,RORalpha1		1 hit	17 hits	55kb 5' of PRMT6	55kb 5' of PRMT6
1	107003753	1	1	rs17496332	A	G	0.09	0.21	0.27	0.33							DMRT1,FAC1	2 hits	2 hits	18 hits	53kb 5' of PRMT6	53kb 5' of PRMT6
1	107006623	0.98	1	rs2878349	G	A	0.20	0.21	0.27	0.32										16 hits	50kb 5' of PRMT6	50kb 5' of PRMT6
1	107008396	0.98	-1	rs5776878	CA	C	0.55	0.73	0.73	0.67							4 altered motifs			15 hits	48kb 5' of PRMT6	48kb 5' of PRMT6
1	107011647	0.98	1	rs72697623	G	A	0.09	0.20	0.27	0.32							CEBPA,CEBPB,p300			15 hits	45kb 5' of PRMT6	45kb 5' of PRMT6
1	107015739	0.94	0.99	rs4914939	A	T	0.32	0.22	0.27	0.34							15 altered motifs			16 hits	41kb 5' of PRMT6	41kb 5' of PRMT6
1	107020621	0.91	0.96	rs12406721	G	T	0.04	0.20	0.28	0.33							EWSR1-FLI1,HDAC2,Hoxa5			15 hits	36kb 5' of PRMT6	36kb 5' of PRMT6
1	107023312	0.88	0.96	rs61798463	G	A	0.04	0.20	0.28	0.34							IRC900814			18 hits	33kb 5' of PRMT6	33kb 5' of PRMT6
1	107023527	0.85	0.93	rs111232683	G	C	0.08	0.20	0.28	0.33							21 altered motifs			18 hits	33kb 5' of PRMT6	33kb 5' of PRMT6
1	107024067	0.85	0.93	rs56111229	T	A	0.07	0.17	0.27	0.33							8 altered motifs			18 hits	33kb 5' of PRMT6	33kb 5' of PRMT6
1	107024068	0.85	0.93	rs55924375	C	A	0.07	0.17	0.27	0.33							10 altered motifs			18 hits	33kb 5' of PRMT6	33kb 5' of PRMT6
1	107026694	0.88	0.96	rs61798468	T	G	0.04	0.19	0.28	0.34							4 altered motifs			18 hits	30kb 5' of PRMT6	30kb 5' of PRMT6
1	107028138	0.81	0.91	rs200443569	TTC	T	0.04	0.18	0.28	0.32							6 altered motifs			18 hits	29kb 5' of PRMT6	29kb 5' of PRMT6
1	107028139	0.81	0.9	rs72442711	TCTC	T	0.05	0.19	0.28	0.33							6 altered motifs			17 hits	29kb 5' of PRMT6	29kb 5' of PRMT6
Query SNP: rs3779195 and variants with r2 >= 0.8
chr	pos (hg38)	LD	LD	variant	Ref	Alt	AFR	AMR	ASN	EUR	GERP	SiPhy	Promoter	Enhancer	DNAse	Proteins	Motifs	NHGRI/EBI	GRASP QTL	Selected eQTL	GENCODE	RefSeq	dbSNP
		(r²)	(D')				freq	freq	freq	freq	cons	cons	histone marks	histone marks		bound	changed	GWAS hits	hits	hits	genes	genes	func annot
7	98286323	0.9	-0.96	rs6950023	T	G	0.78	0.80	0.77	0.82			BLD, THYM	24 tissues	32 tissues	10 bound proteins	Nkx3			73 hits	BRI3	BRI3	intronic
7	98286325	0.9	-0.96	rs6967728	A	G	0.78	0.80	0.76	0.82			BLD, THYM	24 tissues	32 tissues	11 bound proteins	Nkx3			73 hits	BRI3	BRI3	intronic
7	98291311	0.85	-0.97	rs7015	A	G	0.76	0.78	0.76	0.81							9 altered motifs			72 hits	BRI3	BRI3	3'-UTR
7	98299769	0.81	-0.96	rs13232861	A	G	0.68	0.77	0.74	0.81					MUS		22 altered motifs			64 hits	BAIAP2L1	BAIAP2L1	intronic
7	98300261	0.95	-0.97	rs11290747	TC	T	0.74	0.79	0.77	0.83							12 altered motifs				BAIAP2L1	BAIAP2L1	intronic
7	98310675	0.95	0.97	rs2906184	T	A	0.21	0.20	0.23	0.17							8 altered motifs			71 hits	BAIAP2L1	BAIAP2L1	intronic
7	98320502	0.96	-0.98	rs1635609	C	T	0.78	0.79	0.76	0.83							5 altered motifs			71 hits	BAIAP2L1	BAIAP2L1	intronic
7	98322009	0.92	-0.98	rs1688607	C	T	0.77	0.79	0.76	0.82							GR,VDR			71 hits	BAIAP2L1	BAIAP2L1	intronic
7	98345539	0.98	-0.99	rs1688606	G	A	0.76	0.80	0.76	0.83							GATA			73 hits	BAIAP2L1	BAIAP2L1	intronic
7	98347956	0.98	0.99	rs112758337	G	A	0.10	0.19	0.24	0.17							MAZ,MAZR,MZF1::1-4			71 hits	BAIAP2L1	BAIAP2L1	intronic
7	98355009	0.98	0.99	rs77032872	TG	T	0.10	0.19	0.25	0.17			9 tissues	21 tissues	13 tissues		6 altered motifs			70 hits	BAIAP2L1	BAIAP2L1	intronic
7	98357118	0.97	-0.99	rs12704986	T	C	0.77	0.80	0.76	0.82				5 tissues			4 altered motifs			70 hits	BAIAP2L1	BAIAP2L1	intronic
7	98360794	0.98	-0.99	rs3779196	T	C	0.76	0.80	0.76	0.83			GI, CRVX	20 tissues	26 tissues	8 bound proteins	6 altered motifs			73 hits	BAIAP2L1	BAIAP2L1	intronic
7	98361813	0.98	-0.99	rs6965424	A	G	0.75	0.80	0.76	0.83				6 tissues	ADRL					74 hits	BAIAP2L1	BAIAP2L1	intronic
7	98364050	1	1	rs3779195	T	A	0.10	0.19	0.24	0.17							Foxp1	1 hit		71 hits	BAIAP2L1	BAIAP2L1	intronic
7	98376226	0.91	-0.98	rs4268041	A	G	0.77	0.80	0.76	0.83					IPSC		Rad21		2 hits	70 hits	BAIAP2L1	BAIAP2L1	intronic
7	98378225	0.95	-0.99	rs201244010	A	AAC	0.82	0.80	0.76	0.83				GI						70 hits	BAIAP2L1	BAIAP2L1	intronic
7	98378229	0.95	-0.99	rs5886063	C	CAT	0.82	0.80	0.76	0.83				GI			5 altered motifs			73 hits	BAIAP2L1	BAIAP2L1	intronic
7	98383795	0.95	-0.98	rs10953259	A	C	0.82	0.80	0.76	0.83					GI		DMRT4,Lhx3,Pou6f1		9 hits	73 hits	BAIAP2L1	BAIAP2L1	intronic
7	98393841	0.88	-0.94	rs13310668	T	C	0.77	0.80	0.72	0.83										70 hits	BAIAP2L1	BAIAP2L1	intronic
7	98404180	0.93	-0.96	rs10953260	T	C	0.81	0.80	0.76	0.83					BLD,BRN,BRN	PU1				71 hits	3.1kb 5' of BAIAP2L1	3.1kb 5' of BAIAP2L1
