# Supplementary material for: Obesity/Overweight as a Meaningful Modifier of Associations Between Gene Polymorphisms Affecting the Sex Hormone-Binding Globulin Content and Uterine Myoma
Source: Life (Basel). 2025 Sep 17;15(9):1459. doi: 10.3390/life15091459 (PMC12471284; doi:10.3390/life15091459)
Supplement: Supplementary file 1 [file life-15-01459-s001.zip › life-3817839-supplementary/Suppl Tables/++Suppl table 6.xlsx]

## Sheet: Лист1
Supplementary Table S6. The eQTL effects of the UM-associated SNPs in various tissues/organs
(according to Genotype-Tissue Expression (GTEx) (http://www.gtexportal.org/) ( р <8.0E5, FDR≤0.05)
Chr	SNP	Pos (hg38)	Gencode Id	Gene Symbol	Variant Id	P-Value	NES	Tissue
1	rs17496332	107003753	ENSG00000198890.7	PRMT6	chr1_107003753_A_G_b38	1.5e-74	-0.69	Skin - Sun Exposed (Lower leg)
			ENSG00000198890.7	PRMT6	chr1_107003753_A_G_b38	6.8e-67	-0.64	Skin - Not Sun Exposed (Suprapubic)
			ENSG00000198890.7	PRMT6	chr1_107003753_A_G_b38	5.9e-54	-0.51	Esophagus - Mucosa
			ENSG00000198890.7	PRMT6	chr1_107003753_A_G_b38	1.1e-40	-0.97	Liver
			ENSG00000198890.7	PRMT6	chr1_107003753_A_G_b38	1.7e-37	-0.49	Muscle - Skeletal
			ENSG00000198890.7	PRMT6	chr1_107003753_A_G_b38	4.7e-30	-0.31	Whole Blood
			ENSG00000198890.7	PRMT6	chr1_107003753_A_G_b38	2.0e-26	-0.29	Thyroid
			ENSG00000198890.7	PRMT6	chr1_107003753_A_G_b38	1.3e-24	-0.35	Colon - Transverse
			ENSG00000198890.7	PRMT6	chr1_107003753_A_G_b38	1.3e-19	-0.32	Adipose - Subcutaneous
			ENSG00000198890.7	PRMT6	chr1_107003753_A_G_b38	2.7e-14	-0.28	Adipose - Visceral (Omentum)
			ENSG00000198890.7	PRMT6	chr1_107003753_A_G_b38	6.2e-14	-0.17	Lung
			ENSG00000198890.7	PRMT6	chr1_107003753_A_G_b38	6.6e-14	-0.31	Heart - Left Ventricle
			ENSG00000198890.7	PRMT6	chr1_107003753_A_G_b38	1.3e-11	-0.35	Adrenal Gland
			ENSG00000198890.7	PRMT6	chr1_107003753_A_G_b38	2.1e-11	-0.20	Nerve - Tibial
			ENSG00000198890.7	PRMT6	chr1_107003753_A_G_b38	6.7e-10	-0.21	Artery - Tibial
			ENSG00000198890.7	PRMT6	chr1_107003753_A_G_b38	1.3e-9	-0.25	Stomach
			ENSG00000198890.7	PRMT6	chr1_107003753_A_G_b38	1.7e-9	-0.42	Brain - Hippocampus
			ENSG00000198890.7	PRMT6	chr1_107003753_A_G_b38	1.2e-7	-0.16	Esophagus - Muscularis
			ENSG00000198890.7	PRMT6	chr1_107003753_A_G_b38	1.2e-7	-0.36	Brain - Spinal cord (cervical c-1)
			ENSG00000198890.7	PRMT6	chr1_107003753_A_G_b38	2.8e-7	-0.14	Artery - Aorta
			ENSG00000198890.7	PRMT6	chr1_107003753_A_G_b38	6.3e-7	-0.22	Pancreas
			ENSG00000198890.7	PRMT6	chr1_107003753_A_G_b38	0.0000011	-0.31	Brain - Frontal Cortex (BA9)
			ENSG00000198890.7	PRMT6	chr1_107003753_A_G_b38	0.0000011	-0.30	Brain - Cortex
			ENSG00000198890.7	PRMT6	chr1_107003753_A_G_b38	0.0000012	-0.31	Brain - Cerebellum
			ENSG00000198890.7	PRMT6	chr1_107003753_A_G_b38	0.0000023	-0.34	Small Intestine - Terminal Ileum
			ENSG00000198890.7	PRMT6	chr1_107003753_A_G_b38	0.000016	-0.21	Brain - Hypothalamus
			ENSG00000198890.7	PRMT6	chr1_107003753_A_G_b38	0.000048	-0.092	Cells - Cultured fibroblasts
7	rs3779195	98364050	ENSG00000272950.1	RP11-307C18.1	chr7_98364050_T_A_b38	3.1e-57	-0.88	Artery - Tibial
			ENSG00000272950.1	RP11-307C18.1	chr7_98364050_T_A_b38	3.9e-54	-0.88	Adipose - Subcutaneous
			ENSG00000272950.1	RP11-307C18.1	chr7_98364050_T_A_b38	2.5e-52	-0.64	Muscle - Skeletal
			ENSG00000272950.1	RP11-307C18.1	chr7_98364050_T_A_b38	1.6e-43	-0.68	Skin - Sun Exposed (Lower leg)
			ENSG00000272950.1	RP11-307C18.1	chr7_98364050_T_A_b38	2.6e-39	-0.59	Lung
			ENSG00000272950.1	RP11-307C18.1	chr7_98364050_T_A_b38	1.7e-38	-0.90	Artery - Aorta
			ENSG00000272950.1	RP11-307C18.1	chr7_98364050_T_A_b38	7.2e-38	-0.62	Whole Blood
			ENSG00000272950.1	RP11-307C18.1	chr7_98364050_T_A_b38	7.6e-36	-0.69	Thyroid
			ENSG00000272950.1	RP11-307C18.1	chr7_98364050_T_A_b38	3.2e-35	-0.81	Nerve - Tibial
			ENSG00000006453.13	BAIAP2L1	chr7_98364050_T_A_b38	2.8e-34	0.84	Testis
			ENSG00000272950.1	RP11-307C18.1	chr7_98364050_T_A_b38	2.9e-33	-0.79	Adipose - Visceral (Omentum)
			ENSG00000272950.1	RP11-307C18.1	chr7_98364050_T_A_b38	3.6e-31	-0.65	Skin - Not Sun Exposed (Suprapubic)
			ENSG00000272950.1	RP11-307C18.1	chr7_98364050_T_A_b38	5.9e-29	-0.75	Breast - Mammary Tissue
			ENSG00000272950.1	RP11-307C18.1	chr7_98364050_T_A_b38	4.8e-28	-0.70	Esophagus - Muscularis
			ENSG00000164713.9	BRI3	chr7_98364050_T_A_b38	7.6e-27	0.87	Liver
			ENSG00000272950.1	RP11-307C18.1	chr7_98364050_T_A_b38	1.1e-22	-0.70	Esophagus - Gastroesophageal Junction
			ENSG00000272950.1	RP11-307C18.1	chr7_98364050_T_A_b38	8.7e-22	-0.88	Artery - Coronary
			ENSG00000006453.13	BAIAP2L1	chr7_98364050_T_A_b38	9.8e-22	0.32	Skin - Sun Exposed (Lower leg)
			ENSG00000272950.1	RP11-307C18.1	chr7_98364050_T_A_b38	1.9e-21	-0.67	Heart - Atrial Appendage
			ENSG00000272950.1	RP11-307C18.1	chr7_98364050_T_A_b38	2.2e-20	-0.49	Cells - Cultured fibroblasts
			ENSG00000205356.9	TECPR1	chr7_98364050_T_A_b38	9.7e-19	0.33	Skin - Sun Exposed (Lower leg)
			ENSG00000272950.1	RP11-307C18.1	chr7_98364050_T_A_b38	7.0e-17	-0.57	Colon - Transverse
			ENSG00000272950.1	RP11-307C18.1	chr7_98364050_T_A_b38	9.5e-17	-0.68	Colon - Sigmoid
			ENSG00000272950.1	RP11-307C18.1	chr7_98364050_T_A_b38	7.6e-16	-0.86	Brain - Cerebellum
			ENSG00000272950.1	RP11-307C18.1	chr7_98364050_T_A_b38	4.4e-15	-0.95	Brain - Frontal Cortex (BA9)
			ENSG00000272950.1	RP11-307C18.1	chr7_98364050_T_A_b38	1.5e-14	-0.52	Pancreas
			ENSG00000272950.1	RP11-307C18.1	chr7_98364050_T_A_b38	4.1e-14	-0.76	Spleen
			ENSG00000272950.1	RP11-307C18.1	chr7_98364050_T_A_b38	7.2e-14	-0.86	Brain - Cortex
			ENSG00000272950.1	RP11-307C18.1	chr7_98364050_T_A_b38	1.0e-13	-0.53	Esophagus - Mucosa
			ENSG00000006453.13	BAIAP2L1	chr7_98364050_T_A_b38	1.9e-13	0.32	Skin - Not Sun Exposed (Suprapubic)
			ENSG00000272950.1	RP11-307C18.1	chr7_98364050_T_A_b38	8.2e-13	-0.65	Pituitary
			ENSG00000272950.1	RP11-307C18.1	chr7_98364050_T_A_b38	1.1e-12	-0.82	Brain - Caudate (basal ganglia)
			ENSG00000272950.1	RP11-307C18.1	chr7_98364050_T_A_b38	1.3e-12	-0.60	Stomach
			ENSG00000272950.1	RP11-307C18.1	chr7_98364050_T_A_b38	1.6e-12	-0.89	Brain - Cerebellar Hemisphere
			ENSG00000272950.1	RP11-307C18.1	chr7_98364050_T_A_b38	2.9e-12	-0.65	Prostate
			ENSG00000272950.1	RP11-307C18.1	chr7_98364050_T_A_b38	3.7e-12	-0.77	Brain - Nucleus accumbens (basal ganglia)
			ENSG00000272950.1	RP11-307C18.1	chr7_98364050_T_A_b38	4.4e-12	-0.82	Brain - Hypothalamus
			ENSG00000272950.1	RP11-307C18.1	chr7_98364050_T_A_b38	5.1e-12	-0.79	Brain - Putamen (basal ganglia)
			ENSG00000164713.9	BRI3	chr7_98364050_T_A_b38	5.9e-12	-0.19	Adipose - Subcutaneous
			ENSG00000272950.1	RP11-307C18.1	chr7_98364050_T_A_b38	6.4e-12	-0.67	Adrenal Gland
			ENSG00000272950.1	RP11-307C18.1	chr7_98364050_T_A_b38	9.5e-12	-0.84	Uterus
			ENSG00000205356.9	TECPR1	chr7_98364050_T_A_b38	1.6e-11	0.27	Skin - Not Sun Exposed (Suprapubic)
			ENSG00000272950.1	RP11-307C18.1	chr7_98364050_T_A_b38	2.0e-11	-0.78	Small Intestine - Terminal Ileum
			ENSG00000006453.13	BAIAP2L1	chr7_98364050_T_A_b38	4.2e-11	-0.41	Cells - Cultured fibroblasts
			ENSG00000006453.13	BAIAP2L1	chr7_98364050_T_A_b38	1.1e-10	0.27	Thyroid
			ENSG00000164713.9	BRI3	chr7_98364050_T_A_b38	1.8e-10	-0.21	Cells - Cultured fibroblasts
			ENSG00000164713.9	BRI3	chr7_98364050_T_A_b38	7.3e-10	-0.20	Artery - Tibial
			ENSG00000272950.1	RP11-307C18.1	chr7_98364050_T_A_b38	4.4e-9	-0.73	Ovary
			ENSG00000272950.1	RP11-307C18.1	chr7_98364050_T_A_b38	6.0e-9	-0.74	Brain - Spinal cord (cervical c-1)
			ENSG00000272950.1	RP11-307C18.1	chr7_98364050_T_A_b38	6.6e-9	-0.44	Heart - Left Ventricle
			ENSG00000272950.1	RP11-307C18.1	chr7_98364050_T_A_b38	7.0e-9	-0.75	Brain - Anterior cingulate cortex (BA24)
			ENSG00000272950.1	RP11-307C18.1	chr7_98364050_T_A_b38	1.4e-8	-0.62	Brain - Hippocampus
			ENSG00000164713.9	BRI3	chr7_98364050_T_A_b38	2.5e-8	0.23	Pancreas
			ENSG00000272950.1	RP11-307C18.1	chr7_98364050_T_A_b38	3.0e-8	-0.59	Vagina
			ENSG00000272950.1	RP11-307C18.1	chr7_98364050_T_A_b38	1.4e-7	-0.54	Liver
			ENSG00000272950.1	RP11-307C18.1	chr7_98364050_T_A_b38	2.0e-7	-0.76	Brain - Amygdala
			ENSG00000272950.1	RP11-307C18.1	chr7_98364050_T_A_b38	2.5e-7	-0.61	Minor Salivary Gland
			ENSG00000272950.1	RP11-307C18.1	chr7_98364050_T_A_b38	4.2e-7	-0.69	Kidney - Cortex
			ENSG00000164713.9	BRI3	chr7_98364050_T_A_b38	6.4e-7	-0.12	Muscle - Skeletal
			ENSG00000164715.5	LMTK2	chr7_98364050_T_A_b38	0.0000040	0.12	Esophagus - Mucosa
			ENSG00000205356.9	TECPR1	chr7_98364050_T_A_b38	0.0000045	0.17	Thyroid
			ENSG00000205356.9	TECPR1	chr7_98364050_T_A_b38	0.0000050	0.19	Esophagus - Mucosa
			ENSG00000205356.9	TECPR1	chr7_98364050_T_A_b38	0.0000058	0.11	Whole Blood
			ENSG00000164713.9	BRI3	chr7_98364050_T_A_b38	0.000029	-0.14	Adipose - Visceral (Omentum)
			ENSG00000164715.5	LMTK2	chr7_98364050_T_A_b38	0.000038	0.17	Thyroid
			ENSG00000164713.9	BRI3	chr7_98364050_T_A_b38	0.000044	-0.19	Artery - Aorta
			ENSG00000205356.9	TECPR1	chr7_98364050_T_A_b38	0.000053	0.15	Esophagus - Muscularis
			ENSG00000205356.9	TECPR1	chr7_98364050_T_A_b38	0.000073	0.14	Artery - Tibial
			ENSG00000006453.13	BAIAP2L1	chr7_98364050_T_A_b38	0.000086	-0.18	Muscle - Skeletal
