# Supplementary material for: Obesity/Overweight as a Meaningful Modifier of Associations Between Gene Polymorphisms Affecting the Sex Hormone-Binding Globulin Content and Uterine Myoma
Source: Life (Basel). 2025 Sep 17;15(9):1459. doi: 10.3390/life15091459 (PMC12471284; doi:10.3390/life15091459)
Supplement: Supplementary file 1 [file life-15-01459-s001.zip › life-3817839-supplementary/Suppl Tables/++Suppl table 7.xlsx]

## Sheet: Лист1
Supplementary Table S7. eQTL values of SNPs in high LD (r2≥0.80) with the UM-associated polymorphisms
(according to Genotype-Tissue Expression (GTEx) (http://www.gtexportal.org/) ( р <8.0E5, FDR≤0.05)
Chr	Lead SNP	Position lead SNP(hg38)	Proxy SNP	Position proxy SNP (hg38)	Distance (bp) betweenproxy and lead SNP	r2 between lead and proxy	D’ between lead and proxy	Gencode Id	Gene Symbol	p	NES	Tissue
1	rs17496332	107003753	rs113329442	106996630	-7123	0.99	1	ENSG00000198890.7	PRMT6	7.1e-73	-0.69	Skin - Sun Exposed (Lower leg)
								ENSG00000198890.7	PRMT6	8.5e-67	-0.63	Skin - Not Sun Exposed (Suprapubic)
								ENSG00000198890.7	PRMT6	1.1e-53	-0.51	Esophagus - Mucosa
								ENSG00000198890.7	PRMT6	1.1e-40	-0.97	Liver
								ENSG00000198890.7	PRMT6	7.3e-37	-0.49	Muscle - Skeletal
								ENSG00000198890.7	PRMT6	1.7e-29	-0.31	Whole Blood
								ENSG00000198890.7	PRMT6	1.0e-25	-0.29	Thyroid
								ENSG00000198890.7	PRMT6	4.3e-24	-0.35	Colon - Transverse
								ENSG00000198890.7	PRMT6	3.1e-19	-0.32	Adipose - Subcutaneous
								ENSG00000198890.7	PRMT6	6.5e-14	-0.17	Lung
								ENSG00000198890.7	PRMT6	1.1e-13	-0.30	Heart - Left Ventricle
								ENSG00000198890.7	PRMT6	1.3e-13	-0.27	Adipose - Visceral (Omentum)
								ENSG00000198890.7	PRMT6	8.8e-12	-0.36	Adrenal Gland
								ENSG00000198890.7	PRMT6	1.2e-11	-0.20	Nerve - Tibial
								ENSG00000198890.7	PRMT6	7.3e-10	-0.25	Stomach
								ENSG00000198890.7	PRMT6	9.0e-10	-0.20	Artery - Tibial
								ENSG00000198890.7	PRMT6	1.7e-9	-0.42	Brain - Hippocampus
								ENSG00000198890.7	PRMT6	7.3e-8	-0.17	Esophagus - Muscularis
								ENSG00000198890.7	PRMT6	1.2e-7	-0.36	Brain - Spinal cord (cervical c-1)
								ENSG00000198890.7	PRMT6	2.8e-7	-0.14	Artery - Aorta
								ENSG00000198890.7	PRMT6	0.0000011	-0.35	Small Intestine - Terminal Ileum
								ENSG00000198890.7	PRMT6	0.0000012	-0.21	Pancreas
								ENSG00000198890.7	PRMT6	0.0000016	-0.31	Brain - Cerebellum
								ENSG00000198890.7	PRMT6	0.0000017	-0.29	Brain - Cortex
								ENSG00000198890.7	PRMT6	0.0000026	-0.31	Brain - Frontal Cortex (BA9)
								ENSG00000198890.7	PRMT6	0.000016	-0.21	Brain - Hypothalamus
								ENSG00000198890.7	PRMT6	0.000031	-0.25	Brain - Anterior cingulate cortex (BA24)
								ENSG00000198890.7	PRMT6	0.000068	-0.090	Cells - Cultured fibroblasts
								ENSG00000198890.7	PRMT6	0.000086	-0.20	Spleen
1	rs17496332	107003753	rs3861909	107001554	-2199	0.97	-0.99	ENSG00000198890.7	PRMT6	4.7e-66	0.65	Skin - Sun Exposed (Lower leg)
								ENSG00000198890.7	PRMT6	5.5e-60	0.60	Skin - Not Sun Exposed (Suprapubic)
								ENSG00000198890.7	PRMT6	1.4e-47	0.47	Esophagus - Mucosa
								ENSG00000198890.7	PRMT6	1.5e-37	0.95	Liver
								ENSG00000198890.7	PRMT6	8.7e-32	0.44	Muscle - Skeletal
								ENSG00000198890.7	PRMT6	7.8e-26	0.29	Whole Blood
								ENSG00000198890.7	PRMT6	3.4e-23	0.27	Thyroid
								ENSG00000198890.7	PRMT6	1.0e-20	0.32	Colon - Transverse
								ENSG00000198890.7	PRMT6	1.6e-17	0.30	Adipose - Subcutaneous
								ENSG00000198890.7	PRMT6	1.1e-12	0.29	Heart - Left Ventricle
								ENSG00000198890.7	PRMT6	2.1e-12	0.25	Adipose - Visceral (Omentum)
								ENSG00000198890.7	PRMT6	9.3e-12	0.20	Nerve - Tibial
								ENSG00000198890.7	PRMT6	1.1e-11	0.36	Adrenal Gland
								ENSG00000198890.7	PRMT6	3.7e-11	0.14	Lung
								ENSG00000198890.7	PRMT6	1.2e-9	0.42	Brain - Hippocampus
								ENSG00000198890.7	PRMT6	2.2e-9	0.24	Stomach
								ENSG00000198890.7	PRMT6	5.2e-8	0.17	Esophagus - Muscularis
								ENSG00000198890.7	PRMT6	4.3e-7	0.16	Artery - Tibial
								ENSG00000198890.7	PRMT6	4.4e-7	0.32	Brain - Cerebellum
								ENSG00000198890.7	PRMT6	0.0000012	0.29	Brain - Cortex
								ENSG00000198890.7	PRMT6	0.0000014	0.33	Brain - Spinal cord (cervical c-1)
								ENSG00000198890.7	PRMT6	0.0000017	0.33	Small Intestine - Terminal Ileum
								ENSG00000198890.7	PRMT6	0.0000031	0.30	Brain - Frontal Cortex (BA9)
								ENSG00000198890.7	PRMT6	0.0000039	0.20	Pancreas
								ENSG00000198890.7	PRMT6	0.0000061	0.13	Artery - Aorta
								ENSG00000198890.7	PRMT6	0.000020	0.095	Cells - Cultured fibroblasts
1	rs17496332	107003753	rs2878349	107006623	2870	0.98	1	ENSG00000198890.7	PRMT6	2.9e-70	-0.67	Skin - Sun Exposed (Lower leg)
								ENSG00000198890.7	PRMT6	6.7e-65	-0.62	Skin - Not Sun Exposed (Suprapubic)
								ENSG00000198890.7	PRMT6	2.1e-49	-0.49	Esophagus - Mucosa
								ENSG00000198890.7	PRMT6	7.3e-39	-0.95	Liver
								ENSG00000198890.7	PRMT6	1.0e-33	-0.46	Muscle - Skeletal
								ENSG00000198890.7	PRMT6	1.7e-29	-0.31	Whole Blood
								ENSG00000198890.7	PRMT6	2.3e-24	-0.28	Thyroid
								ENSG00000198890.7	PRMT6	5.2e-22	-0.33	Colon - Transverse
								ENSG00000198890.7	PRMT6	4.8e-19	-0.31	Adipose - Subcutaneous
								ENSG00000198890.7	PRMT6	1.8e-13	-0.26	Adipose - Visceral (Omentum)
								ENSG00000198890.7	PRMT6	3.1e-13	-0.29	Heart - Left Ventricle
								ENSG00000198890.7	PRMT6	3.9e-12	-0.36	Adrenal Gland
								ENSG00000198890.7	PRMT6	4.2e-12	-0.15	Lung
								ENSG00000198890.7	PRMT6	8.0e-12	-0.20	Nerve - Tibial
								ENSG00000198890.7	PRMT6	1.4e-9	-0.42	Brain - Hippocampus
								ENSG00000198890.7	PRMT6	3.9e-9	-0.24	Stomach
								ENSG00000198890.7	PRMT6	5.9e-9	-0.19	Artery - Tibial
								ENSG00000198890.7	PRMT6	2.5e-8	-0.17	Esophagus - Muscularis
								ENSG00000198890.7	PRMT6	1.9e-7	-0.14	Artery - Aorta
								ENSG00000198890.7	PRMT6	2.9e-7	-0.35	Brain - Spinal cord (cervical c-1)
								ENSG00000198890.7	PRMT6	0.0000018	-0.20	Pancreas
								ENSG00000198890.7	PRMT6	0.0000032	-0.30	Brain - Cerebellum
								ENSG00000198890.7	PRMT6	0.0000056	-0.32	Small Intestine - Terminal Ileum
								ENSG00000198890.7	PRMT6	0.0000090	-0.27	Brain - Cortex
								ENSG00000198890.7	PRMT6	0.000011	-0.29	Brain - Frontal Cortex (BA9)
								ENSG00000198890.7	PRMT6	0.000016	-0.21	Brain - Hypothalamus
								ENSG00000198890.7	PRMT6	0.000034	-0.093	Cells - Cultured fibroblasts
								ENSG00000198890.7	PRMT6	0.000066	-0.20	Spleen
1	rs17496332	107003753	rs72697623	107011647	7894	0.98	1	ENSG00000198890.7	PRMT6	8.8e-72	-0.68	Skin - Sun Exposed (Lower leg)
								ENSG00000198890.7	PRMT6	4.3e-65	-0.63	Skin - Not Sun Exposed (Suprapubic)
								ENSG00000198890.7	PRMT6	5.1e-51	-0.50	Esophagus - Mucosa
								ENSG00000198890.7	PRMT6	1.7e-39	-0.97	Liver
								ENSG00000198890.7	PRMT6	8.5e-35	-0.47	Muscle - Skeletal
								ENSG00000198890.7	PRMT6	5.4e-29	-0.31	Whole Blood
								ENSG00000198890.7	PRMT6	4.2e-25	-0.29	Thyroid
								ENSG00000198890.7	PRMT6	3.6e-24	-0.35	Colon - Transverse
								ENSG00000198890.7	PRMT6	4.0e-19	-0.32	Adipose - Subcutaneous
								ENSG00000198890.7	PRMT6	2.3e-14	-0.31	Heart - Left Ventricle
								ENSG00000198890.7	PRMT6	1.3e-13	-0.27	Adipose - Visceral (Omentum)
								ENSG00000198890.7	PRMT6	1.0e-12	-0.16	Lung
								ENSG00000198890.7	PRMT6	9.1e-12	-0.36	Adrenal Gland
								ENSG00000198890.7	PRMT6	2.4e-11	-0.20	Nerve - Tibial
								ENSG00000198890.7	PRMT6	9.0e-10	-0.25	Stomach
								ENSG00000198890.7	PRMT6	1.7e-9	-0.42	Brain - Hippocampus
								ENSG00000198890.7	PRMT6	1.7e-9	-0.20	Artery - Tibial
								ENSG00000198890.7	PRMT6	6.7e-8	-0.17	Esophagus - Muscularis
								ENSG00000198890.7	PRMT6	1.2e-7	-0.36	Brain - Spinal cord (cervical c-1)
								ENSG00000198890.7	PRMT6	5.8e-7	-0.14	Artery - Aorta
								ENSG00000198890.7	PRMT6	0.0000011	-0.30	Brain - Cortex
								ENSG00000198890.7	PRMT6	0.0000012	-0.31	Brain - Cerebellum
								ENSG00000198890.7	PRMT6	0.0000019	-0.21	Pancreas
								ENSG00000198890.7	PRMT6	0.0000026	-0.31	Brain - Frontal Cortex (BA9)
								ENSG00000198890.7	PRMT6	0.0000039	-0.34	Small Intestine - Terminal Ileum
								ENSG00000198890.7	PRMT6	0.000016	-0.21	Brain - Hypothalamus
								ENSG00000198890.7	PRMT6	0.000060	-0.092	Cells - Cultured fibroblasts
								ENSG00000198890.7	PRMT6	0.000087	-0.20	Spleen
1	rs17496332	107003753	rs12406721	107020621	16868	0.91	0.96	ENSG00000198890.7	PRMT6	5.0e-87	-0.73	Skin - Sun Exposed (Lower leg)
								ENSG00000198890.7	PRMT6	1.1e-81	-0.69	Skin - Not Sun Exposed (Suprapubic)
								ENSG00000198890.7	PRMT6	2.5e-63	-0.54	Esophagus - Mucosa
								ENSG00000198890.7	PRMT6	7.6e-49	-1.1	Liver
								ENSG00000198890.7	PRMT6	3.2e-39	-0.51	Muscle - Skeletal
								ENSG00000198890.7	PRMT6	5.7e-34	-0.33	Whole Blood
								ENSG00000198890.7	PRMT6	3.9e-33	-0.32	Thyroid
								ENSG00000198890.7	PRMT6	9.3e-28	-0.38	Colon - Transverse
								ENSG00000198890.7	PRMT6	3.1e-22	-0.35	Adipose - Subcutaneous
								ENSG00000198890.7	PRMT6	3.8e-17	-0.30	Adipose - Visceral (Omentum)
								ENSG00000198890.7	PRMT6	7.4e-16	-0.34	Heart - Left Ventricle
								ENSG00000198890.7	PRMT6	3.5e-15	-0.17	Lung
								ENSG00000198890.7	PRMT6	1.6e-13	-0.22	Nerve - Tibial
								ENSG00000198890.7	PRMT6	1.7e-13	-0.38	Adrenal Gland
								ENSG00000198890.7	PRMT6	1.9e-12	-0.49	Brain - Hippocampus
								ENSG00000198890.7	PRMT6	4.4e-12	-0.23	Artery - Tibial
								ENSG00000198890.7	PRMT6	2.2e-11	-0.28	Stomach
								ENSG00000198890.7	PRMT6	7.0e-9	-0.40	Brain - Spinal cord (cervical c-1)
								ENSG00000198890.7	PRMT6	8.5e-9	-0.36	Brain - Frontal Cortex (BA9)
								ENSG00000198890.7	PRMT6	1.5e-8	-0.39	Small Intestine - Terminal Ileum
								ENSG00000198890.7	PRMT6	1.1e-7	-0.33	Brain - Cortex
								ENSG00000198890.7	PRMT6	2.5e-7	-0.16	Esophagus - Muscularis
								ENSG00000198890.7	PRMT6	5.5e-7	-0.31	Brain - Cerebellum
								ENSG00000198890.7	PRMT6	6.0e-7	-0.14	Artery - Aorta
								ENSG00000198890.7	PRMT6	7.1e-7	-0.25	Brain - Caudate (basal ganglia)
								ENSG00000198890.7	PRMT6	7.2e-7	-0.29	Vagina
								ENSG00000198890.7	PRMT6	9.4e-7	-0.18	Breast - Mammary Tissue
								ENSG00000198890.7	PRMT6	0.0000012	-0.11	Cells - Cultured fibroblasts
								ENSG00000198890.7	PRMT6	0.0000027	-0.43	Brain - Substantia nigra
								ENSG00000198890.7	PRMT6	0.0000031	-0.20	Pancreas
								ENSG00000198890.7	PRMT6	0.0000031	-0.23	Brain - Hypothalamus
								ENSG00000198890.7	PRMT6	0.0000052	-0.29	Brain - Cerebellar Hemisphere
								ENSG00000198890.7	PRMT6	0.000010	-0.28	Brain - Anterior cingulate cortex (BA24)
								ENSG00000198890.7	PRMT6	0.000016	-0.27	Brain - Putamen (basal ganglia)
								ENSG00000198890.7	PRMT6	0.000078	-0.21	Spleen
1	rs17496332	107003753	rs61798463	107023312	19559	0.88	0.96	ENSG00000198890.7	PRMT6	9.2e-95	-0.75	Skin - Sun Exposed (Lower leg)
								ENSG00000198890.7	PRMT6	6.1e-83	-0.69	Skin - Not Sun Exposed (Suprapubic)
								ENSG00000198890.7	PRMT6	4.6e-66	-0.55	Esophagus - Mucosa
								ENSG00000198890.7	PRMT6	2.2e-55	-1.1	Liver
								ENSG00000198890.7	PRMT6	1.1e-41	-0.52	Muscle - Skeletal
								ENSG00000198890.7	PRMT6	5.7e-37	-0.34	Whole Blood
								ENSG00000198890.7	PRMT6	2.1e-35	-0.33	Thyroid
								ENSG00000198890.7	PRMT6	2.6e-29	-0.38	Colon - Transverse
								ENSG00000198890.7	PRMT6	5.1e-26	-0.37	Adipose - Subcutaneous
								ENSG00000198890.7	PRMT6	1.9e-18	-0.31	Adipose - Visceral (Omentum)
								ENSG00000198890.7	PRMT6	2.7e-16	-0.34	Heart - Left Ventricle
								ENSG00000198890.7	PRMT6	9.7e-16	-0.18	Lung
								ENSG00000198890.7	PRMT6	1.8e-14	-0.40	Adrenal Gland
								ENSG00000198890.7	PRMT6	2.6e-14	-0.23	Nerve - Tibial
								ENSG00000198890.7	PRMT6	9.3e-13	-0.24	Artery - Tibial
								ENSG00000198890.7	PRMT6	1.1e-12	-0.47	Brain - Hippocampus
								ENSG00000198890.7	PRMT6	4.2e-12	-0.30	Stomach
								ENSG00000198890.7	PRMT6	2.3e-10	-0.43	Small Intestine - Terminal Ileum
								ENSG00000198890.7	PRMT6	5.2e-9	-0.36	Brain - Frontal Cortex (BA9)
								ENSG00000198890.7	PRMT6	8.9e-9	-0.39	Brain - Spinal cord (cervical c-1)
								ENSG00000198890.7	PRMT6	1.2e-8	-0.36	Brain - Cortex
								ENSG00000198890.7	PRMT6	1.6e-8	-0.29	Brain - Caudate (basal ganglia)
								ENSG00000198890.7	PRMT6	2.1e-8	-0.20	Breast - Mammary Tissue
								ENSG00000198890.7	PRMT6	2.5e-8	-0.18	Esophagus - Muscularis
								ENSG00000198890.7	PRMT6	3.7e-8	-0.34	Brain - Cerebellum
								ENSG00000198890.7	PRMT6	2.3e-7	-0.47	Brain - Substantia nigra
								ENSG00000198890.7	PRMT6	5.4e-7	-0.31	Brain - Cerebellar Hemisphere
								ENSG00000198890.7	PRMT6	6.8e-7	-0.14	Artery - Aorta
								ENSG00000198890.7	PRMT6	8.0e-7	-0.11	Cells - Cultured fibroblasts
								ENSG00000198890.7	PRMT6	0.0000013	-0.28	Vagina
								ENSG00000198890.7	PRMT6	0.0000016	-0.29	Brain - Putamen (basal ganglia)
								ENSG00000198890.7	PRMT6	0.0000017	-0.21	Pancreas
								ENSG00000198890.7	PRMT6	0.0000022	-0.24	Brain - Hypothalamus
								ENSG00000198890.7	PRMT6	0.0000028	-0.29	Brain - Anterior cingulate cortex (BA24)
								ENSG00000198890.7	PRMT6	0.000061	-0.21	Spleen
1	rs17496332	107003753	rs56111229	107024067	20314	0.85	0.93	ENSG00000198890.7	PRMT6	4.5e-93	-0.74	Skin - Sun Exposed (Lower leg)
								ENSG00000198890.7	PRMT6	2.8e-81	-0.68	Skin - Not Sun Exposed (Suprapubic)
								ENSG00000198890.7	PRMT6	2.2e-64	-0.54	Esophagus - Mucosa
								ENSG00000198890.7	PRMT6	1.1e-52	-1.1	Liver
								ENSG00000198890.7	PRMT6	8.8e-39	-0.50	Muscle - Skeletal
								ENSG00000198890.7	PRMT6	3.6e-36	-0.34	Whole Blood
								ENSG00000198890.7	PRMT6	7.0e-35	-0.33	Thyroid
								ENSG00000198890.7	PRMT6	7.1e-28	-0.37	Colon - Transverse
								ENSG00000198890.7	PRMT6	2.3e-25	-0.37	Adipose - Subcutaneous
								ENSG00000198890.7	PRMT6	2.1e-18	-0.31	Adipose - Visceral (Omentum)
								ENSG00000198890.7	PRMT6	1.7e-16	-0.34	Heart - Left Ventricle
								ENSG00000198890.7	PRMT6	2.0e-15	-0.40	Adrenal Gland
								ENSG00000198890.7	PRMT6	6.3e-15	-0.17	Lung
								ENSG00000198890.7	PRMT6	1.8e-14	-0.23	Nerve - Tibial
								ENSG00000198890.7	PRMT6	2.0e-13	-0.24	Artery - Tibial
								ENSG00000198890.7	PRMT6	3.2e-13	-0.48	Brain - Hippocampus
								ENSG00000198890.7	PRMT6	2.2e-11	-0.28	Stomach
								ENSG00000198890.7	PRMT6	4.0e-10	-0.42	Small Intestine - Terminal Ileum
								ENSG00000198890.7	PRMT6	3.1e-9	-0.18	Esophagus - Muscularis
								ENSG00000198890.7	PRMT6	6.7e-9	-0.40	Brain - Spinal cord (cervical c-1)
								ENSG00000198890.7	PRMT6	2.5e-8	-0.35	Brain - Frontal Cortex (BA9)
								ENSG00000198890.7	PRMT6	5.1e-8	-0.20	Breast - Mammary Tissue
								ENSG00000198890.7	PRMT6	9.7e-8	-0.34	Brain - Cortex
								ENSG00000198890.7	PRMT6	1.2e-7	-0.27	Brain - Caudate (basal ganglia)
								ENSG00000198890.7	PRMT6	1.3e-7	-0.33	Brain - Cerebellum
								ENSG00000198890.7	PRMT6	2.0e-7	-0.15	Artery - Aorta
								ENSG00000198890.7	PRMT6	2.6e-7	-0.12	Cells - Cultured fibroblasts
								ENSG00000198890.7	PRMT6	9.3e-7	-0.45	Brain - Substantia nigra
								ENSG00000198890.7	PRMT6	0.0000011	-0.21	Pancreas
								ENSG00000198890.7	PRMT6	0.0000011	-0.28	Vagina
								ENSG00000198890.7	PRMT6	0.0000018	-0.29	Brain - Putamen (basal ganglia)
								ENSG00000198890.7	PRMT6	0.0000022	-0.24	Brain - Hypothalamus
								ENSG00000198890.7	PRMT6	0.0000034	-0.29	Brain - Cerebellar Hemisphere
								ENSG00000198890.7	PRMT6	0.0000065	-0.28	Brain - Anterior cingulate cortex (BA24)
								ENSG00000198890.7	PRMT6	0.000015	-0.22	Spleen
1	rs17496332	107003753	rs55924375	107024068	20315	0.85	0.93	ENSG00000198890.7	PRMT6	4.5e-93	-0.74	Skin - Sun Exposed (Lower leg)
								ENSG00000198890.7	PRMT6	2.8e-81	-0.68	Skin - Not Sun Exposed (Suprapubic)
								ENSG00000198890.7	PRMT6	2.2e-64	-0.54	Esophagus - Mucosa
								ENSG00000198890.7	PRMT6	1.1e-52	-1.1	Liver
								ENSG00000198890.7	PRMT6	8.8e-39	-0.50	Muscle - Skeletal
								ENSG00000198890.7	PRMT6	3.6e-36	-0.34	Whole Blood
								ENSG00000198890.7	PRMT6	7.0e-35	-0.33	Thyroid
								ENSG00000198890.7	PRMT6	7.1e-28	-0.37	Colon - Transverse
								ENSG00000198890.7	PRMT6	2.3e-25	-0.37	Adipose - Subcutaneous
								ENSG00000198890.7	PRMT6	2.1e-18	-0.31	Adipose - Visceral (Omentum)
								ENSG00000198890.7	PRMT6	1.7e-16	-0.34	Heart - Left Ventricle
								ENSG00000198890.7	PRMT6	2.0e-15	-0.40	Adrenal Gland
								ENSG00000198890.7	PRMT6	6.3e-15	-0.17	Lung
								ENSG00000198890.7	PRMT6	1.8e-14	-0.23	Nerve - Tibial
								ENSG00000198890.7	PRMT6	2.0e-13	-0.24	Artery - Tibial
								ENSG00000198890.7	PRMT6	3.2e-13	-0.48	Brain - Hippocampus
								ENSG00000198890.7	PRMT6	2.2e-11	-0.28	Stomach
								ENSG00000198890.7	PRMT6	4.0e-10	-0.42	Small Intestine - Terminal Ileum
								ENSG00000198890.7	PRMT6	3.1e-9	-0.18	Esophagus - Muscularis
								ENSG00000198890.7	PRMT6	6.7e-9	-0.40	Brain - Spinal cord (cervical c-1)
								ENSG00000198890.7	PRMT6	2.5e-8	-0.35	Brain - Frontal Cortex (BA9)
								ENSG00000198890.7	PRMT6	5.1e-8	-0.20	Breast - Mammary Tissue
								ENSG00000198890.7	PRMT6	9.7e-8	-0.34	Brain - Cortex
								ENSG00000198890.7	PRMT6	1.2e-7	-0.27	Brain - Caudate (basal ganglia)
								ENSG00000198890.7	PRMT6	1.3e-7	-0.33	Brain - Cerebellum
								ENSG00000198890.7	PRMT6	2.0e-7	-0.15	Artery - Aorta
								ENSG00000198890.7	PRMT6	2.6e-7	-0.12	Cells - Cultured fibroblasts
								ENSG00000198890.7	PRMT6	9.3e-7	-0.45	Brain - Substantia nigra
								ENSG00000198890.7	PRMT6	0.0000011	-0.21	Pancreas
								ENSG00000198890.7	PRMT6	0.0000011	-0.28	Vagina
								ENSG00000198890.7	PRMT6	0.0000018	-0.29	Brain - Putamen (basal ganglia)
								ENSG00000198890.7	PRMT6	0.0000022	-0.24	Brain - Hypothalamus
								ENSG00000198890.7	PRMT6	0.0000034	-0.29	Brain - Cerebellar Hemisphere
								ENSG00000198890.7	PRMT6	0.0000065	-0.28	Brain - Anterior cingulate cortex (BA24)
								ENSG00000198890.7	PRMT6	0.000015	-0.22	Spleen
1	rs17496332	107003753	rs61798468	107026694	22941	0.88	0.96	ENSG00000198890.7	PRMT6	9.2e-95	-0.75	Skin - Sun Exposed (Lower leg)
								ENSG00000198890.7	PRMT6	6.1e-83	-0.69	Skin - Not Sun Exposed (Suprapubic)
								ENSG00000198890.7	PRMT6	4.6e-66	-0.55	Esophagus - Mucosa
								ENSG00000198890.7	PRMT6	2.2e-55	-1.1	Liver
								ENSG00000198890.7	PRMT6	1.1e-41	-0.52	Muscle - Skeletal
								ENSG00000198890.7	PRMT6	5.7e-37	-0.34	Whole Blood
								ENSG00000198890.7	PRMT6	2.1e-35	-0.33	Thyroid
								ENSG00000198890.7	PRMT6	2.6e-29	-0.38	Colon - Transverse
								ENSG00000198890.7	PRMT6	5.1e-26	-0.37	Adipose - Subcutaneous
								ENSG00000198890.7	PRMT6	1.9e-18	-0.31	Adipose - Visceral (Omentum)
								ENSG00000198890.7	PRMT6	2.7e-16	-0.34	Heart - Left Ventricle
								ENSG00000198890.7	PRMT6	9.7e-16	-0.18	Lung
								ENSG00000198890.7	PRMT6	1.8e-14	-0.40	Adrenal Gland
								ENSG00000198890.7	PRMT6	2.6e-14	-0.23	Nerve - Tibial
								ENSG00000198890.7	PRMT6	9.3e-13	-0.24	Artery - Tibial
								ENSG00000198890.7	PRMT6	1.1e-12	-0.47	Brain - Hippocampus
								ENSG00000198890.7	PRMT6	4.2e-12	-0.30	Stomach
								ENSG00000198890.7	PRMT6	2.3e-10	-0.43	Small Intestine - Terminal Ileum
								ENSG00000198890.7	PRMT6	5.2e-9	-0.36	Brain - Frontal Cortex (BA9)
								ENSG00000198890.7	PRMT6	8.9e-9	-0.39	Brain - Spinal cord (cervical c-1)
								ENSG00000198890.7	PRMT6	1.2e-8	-0.36	Brain - Cortex
								ENSG00000198890.7	PRMT6	1.6e-8	-0.29	Brain - Caudate (basal ganglia)
								ENSG00000198890.7	PRMT6	2.1e-8	-0.20	Breast - Mammary Tissue
								ENSG00000198890.7	PRMT6	2.5e-8	-0.18	Esophagus - Muscularis
								ENSG00000198890.7	PRMT6	3.7e-8	-0.34	Brain - Cerebellum
								ENSG00000198890.7	PRMT6	2.3e-7	-0.47	Brain - Substantia nigra
								ENSG00000198890.7	PRMT6	5.4e-7	-0.31	Brain - Cerebellar Hemisphere
								ENSG00000198890.7	PRMT6	6.8e-7	-0.14	Artery - Aorta
								ENSG00000198890.7	PRMT6	8.0e-7	-0.11	Cells - Cultured fibroblasts
								ENSG00000198890.7	PRMT6	0.0000013	-0.28	Vagina
								ENSG00000198890.7	PRMT6	0.0000016	-0.29	Brain - Putamen (basal ganglia)
								ENSG00000198890.7	PRMT6	0.0000017	-0.21	Pancreas
								ENSG00000198890.7	PRMT6	0.0000022	-0.24	Brain - Hypothalamus
								ENSG00000198890.7	PRMT6	0.0000028	-0.29	Brain - Anterior cingulate cortex (BA24)
								ENSG00000198890.7	PRMT6	0.000061	-0.21	Spleen
7	rs3779195	98364050	rs6950023	98286323	-77727	0.9	-0.96	ENSG00000272950.1	RP11-307C18.1	1.2e-72	0.89	Adipose - Subcutaneous
								ENSG00000272950.1	RP11-307C18.1	1.3e-71	0.85	Artery - Tibial
								ENSG00000272950.1	RP11-307C18.1	3.7e-70	0.65	Muscle - Skeletal
								ENSG00000272950.1	RP11-307C18.2	1.0e-67	0.71	Skin - Sun Exposed (Lower leg)
								ENSG00000272950.1	RP11-307C18.3	7.9e-54	0.64	Whole Blood
								ENSG00000272950.1	RP11-307C18.4	3.9e-51	0.60	Lung
								ENSG00000272950.1	RP11-307C18.5	9.1e-50	0.81	Breast - Mammary Tissue
								ENSG00000272950.1	RP11-307C18.6	1.0e-49	0.70	Skin - Not Sun Exposed (Suprapubic)
								ENSG00000006453.14	BAIAP2L1	3.6e-48	-0.73	Testis
								ENSG00000272950.1	RP11-307C18.1	5.8e-48	0.79	Nerve - Tibial
								ENSG00000272950.1	RP11-307C18.1	8.6e-48	0.78	Adipose - Visceral (Omentum)
								ENSG00000272950.1	RP11-307C18.1	2.1e-47	0.69	Thyroid
								ENSG00000272950.1	RP11-307C18.2	4.0e-47	0.89	Artery - Aorta
								ENSG00000164713.10	BRI3	7.2e-37	-0.86	Liver
								ENSG00000272950.1	RP11-307C18.1	2.6e-36	0.74	Esophagus - Muscularis
								ENSG00000272950.1	RP11-307C18.1	8.0e-34	0.96	Artery - Coronary
								ENSG00000272950.1	RP11-307C18.1	9.6e-33	0.75	Esophagus - Gastroesophageal Junction
								ENSG00000272950.1	RP11-307C18.2	2.0e-28	0.49	Cells - Cultured fibroblasts
								ENSG00000272950.1	RP11-307C18.3	3.1e-27	0.70	Heart - Atrial Appendage
								ENSG00000272950.1	RP11-307C18.4	4.2e-26	0.68	Colon - Sigmoid
								ENSG00000272950.1	RP11-307C18.5	1.1e-24	0.58	Colon - Transverse
								ENSG00000272950.1	RP11-307C18.6	2.9e-23	0.82	Brain - Spinal cord (cervical c-1)
								ENSG00000272950.1	RP11-307C18.7	6.2e-23	0.85	Spleen
								ENSG00000272950.1	RP11-307C18.10	6.5e-23	0.80	Brain - Cerebellar Hemisphere
								ENSG00000272950.1	RP11-307C18.11	6.8e-23	0.83	Brain - Nucleus accumbens (basal ganglia)
								ENSG00000006453.14	BAIAP2L1	1.6e-22	-0.29	Skin - Sun Exposed (Lower leg)
								ENSG00000272950.1	RP11-307C18.1	1.7e-22	0.79	Brain - Caudate (basal ganglia)
								ENSG00000272950.1	RP11-307C18.1	3.5e-21	0.79	Brain - Frontal Cortex (BA9)
								ENSG00000272950.1	RP11-307C18.1	8.5e-21	0.87	Brain - Cortex
								ENSG00000272950.1	RP11-307C18.2	2.2e-20	0.80	Brain - Cerebellum
								ENSG00000272950.1	RP11-307C18.3	3.8e-20	0.85	Brain - Anterior qcingulate cortex (BA24)
								ENSG00000272950.1	RP11-307C18.4	7.9e-20	0.73	Prostate
								ENSG00000272950.1	RP11-307C18.5	2.9e-19	0.53	Pancreas
								ENSG00000205356.10	TECPR1	5.7e-19	-0.28	Skin - Sun Exposed (Lower leg)
								ENSG00000272950.1	RP11-307C18.1	1.3e-18	0.63	Stomach
								ENSG00000272950.1	RP11-307C18.1	3.0e-18	0.82	Brain - Putamen (basal ganglia)
								ENSG00000272950.1	RP11-307C18.1	3.0e-17	0.75	Brain - Hypothalamus
								ENSG00000006453.14	BAIAP2L1	4.8e-17	-0.29	Thyroid
								ENSG00000164713.10	BRI3	4.9e-17	0.24	Cells - Cultured fibroblasts
								ENSG00000006453.14	BAIAP2L1	6.3e-17	-0.31	Skin - Not Sun Exposed (Suprapubic)
								ENSG00000272950.1	RP11-307C18.1	7.9e-16	0.71	Brain - Hippocampus
								ENSG00000272950.1	RP11-307C18.1	3.9e-15	0.47	Esophagus - Mucosa
								ENSG00000205356.10	TECPR1	4.7e-15	-0.26	Skin - Not Sun Exposed (Suprapubic)
								ENSG00000272950.1	RP11-307C18.1	1.1e-14	0.60	Pituitary
								ENSG00000164713.10	BRI3	1.1e-13	-0.28	Pancreas
								ENSG00000272950.1	RP11-307C18.1	1.2e-13	0.75	Uterus
								ENSG00000006453.14	BAIAP2L1	1.3e-13	0.38	Cells - Cultured fibroblasts
								ENSG00000164713.10	BRI3	5.2e-13	0.18	Adipose - Subcutaneous
								ENSG00000272950.1	RP11-307C18.1	7.9e-13	0.57	Adrenal Gland
								ENSG00000272950.1	RP11-307C18.1	1.2e-12	0.66	Brain - Substantia nigra
								ENSG00000272950.1	RP11-307C18.1	3.4e-12	0.47	Heart - Left Ventricle
								ENSG00000272950.1	RP11-307C18.2	1.7e-11	0.57	Liver
								ENSG00000272950.1	RP11-307C18.3	1.9e-11	0.66	Minor Salivary Gland
								ENSG00000272950.1	RP11-307C18.4	1.9e-11	0.68	Small Intestine - Terminal Ileum
								ENSG00000272950.1	RP11-307C18.5	2.4e-11	0.77	Brain - Amygdala
								ENSG00000272950.1	RP11-307C18.6	2.6e-11	0.63	Vagina
								ENSG00000164713.10	BRI3	4.4e-11	0.19	Artery - Tibial
								ENSG00000205356.10	TECPR1	2.3e-10	-0.19	Thyroid
								ENSG00000272950.1	RP11-307C18.1	4.4e-9	0.64	Ovary
								ENSG00000205356.10	TECPR1	5.7e-9	-0.12	Whole Blood
								ENSG00000164713.10	BRI3	1.5e-8	0.12	Muscle - Skeletal
								ENSG00000272950.1	RP11-307C18.1	9.6e-8	0.63	Kidney - Cortex
								ENSG00000205356.10	TECPR1	1.3e-7	-0.20	Esophagus - Mucosa
								ENSG00000164713.10	BRI3	1.6e-7	0.27	Testis
								ENSG00000164713.10	BRI3	5.1e-7	0.15	Adipose - Visceral (Omentum)
								ENSG00000164713.10	BRI3	0.0000014	0.19	Artery - Aorta
								ENSG00000180535.4	BHLHA15	0.0000014	0.30	Artery - Tibial
								ENSG00000164715.6	LMTK2	0.0000015	-0.17	Thyroid
								ENSG00000180535.4	BHLHA15	0.0000016	-0.17	Skin - Sun Exposed (Lower leg)
								ENSG00000205356.10	TECPR1	0.0000017	-0.14	Artery - Tibial
								ENSG00000180535.4	BHLHA15	0.0000022	-0.39	Brain - Frontal Cortex (BA9)
								ENSG00000205356.10	TECPR1	0.0000030	-0.22	Prostate
								ENSG00000205356.10	TECPR1	0.0000035	-0.13	Stomach
								ENSG00000205356.10	TECPR1	0.0000063	-0.16	Testis
								ENSG00000272950.1	RP11-307C18.1	0.000012	0.36	Testis
								ENSG00000205356.10	TECPR1	0.000017	-0.15	Esophagus - Muscularis
								ENSG00000205356.10	TECPR1	0.000018	-0.12	Nerve - Tibial
								ENSG00000164713.10	BRI3	0.000019	-0.18	Small Intestine - Terminal Ileum
								ENSG00000164713.10	BRI3	0.000020	0.25	Brain - Cerebellum
								ENSG00000205356.10	TECPR1	0.000026	-0.15	Esophagus - Gastroesophageal Junction
								ENSG00000070669.17	ASNS	0.000036	0.18	Muscle - Skeletal
								ENSG00000180535.4	BHLHA15	0.000048	-0.18	Thyroid
								ENSG00000006453.14	BAIAP2L1	0.000050	0.26	Cells - EBV-transformed lymphocytes
								ENSG00000164715.6	LMTK2	0.000060	-0.093	Stomach
								ENSG00000006453.14	BAIAP2L1	0.000074	0.16	Muscle - Skeletal
								ENSG00000164713.10	BRI3	0.00010	0.11	Nerve - Tibial
								ENSG00000180535.4	BHLHA15	0.00010	-0.32	Brain - Cortex
7	rs3779195	98364050	rs6967728	98286325	-77725	0.9	-0.96	ENSG00000272950.1	RP11-307C18.1	1.2e-72	0.89	Adipose - Subcutaneous
								ENSG00000164713.10	BRI3	5.2e-13	0.18	Adipose - Subcutaneous
								ENSG00000272950.1	RP11-307C18.1	8.6e-48	0.78	Adipose - Visceral (Omentum)
								ENSG00000164713.10	BRI3	5.1e-7	0.15	Adipose - Visceral (Omentum)
								ENSG00000272950.1	RP11-307C18.1	7.9e-13	0.57	Adrenal Gland
								ENSG00000272950.1	RP11-307C18.1	4.0e-47	0.89	Artery - Aorta
								ENSG00000164713.10	BRI3	0.0000014	0.19	Artery - Aorta
								ENSG00000272950.1	RP11-307C18.1	8.0e-34	0.96	Artery - Coronary
								ENSG00000272950.1	RP11-307C18.1	1.3e-71	0.85	Artery - Tibial
								ENSG00000164713.10	BRI3	4.4e-11	0.19	Artery - Tibial
								ENSG00000180535.4	BHLHA15	0.0000014	0.30	Artery - Tibial
								ENSG00000205356.10	TECPR1	0.0000017	-0.14	Artery - Tibial
								ENSG00000272950.1	RP11-307C18.1	2.4e-11	0.77	Brain - Amygdala
								ENSG00000272950.1	RP11-307C18.1	3.8e-20	0.85	Brain - Anterior qcingulate cortex (BA24)
								ENSG00000272950.1	RP11-307C18.1	1.7e-22	0.79	Brain - Caudate (basal ganglia)
								ENSG00000272950.1	RP11-307C18.1	6.5e-23	0.80	Brain - Cerebellar Hemisphere
								ENSG00000272950.1	RP11-307C18.1	2.2e-20	0.80	Brain - Cerebellum
								ENSG00000164713.10	BRI3	0.000020	0.25	Brain - Cerebellum
								ENSG00000272950.1	RP11-307C18.1	8.5e-21	0.87	Brain - Cortex
								ENSG00000180535.4	BHLHA15	0.00010	-0.32	Brain - Cortex
								ENSG00000272950.1	RP11-307C18.1	3.5e-21	0.79	Brain - Frontal Cortex (BA9)
								ENSG00000180535.4	BHLHA15	0.0000022	-0.39	Brain - Frontal Cortex (BA9)
								ENSG00000272950.1	RP11-307C18.1	7.9e-16	0.71	Brain - Hippocampus
								ENSG00000272950.1	RP11-307C18.1	3.0e-17	0.75	Brain - Hypothalamus
								ENSG00000272950.1	RP11-307C18.1	6.8e-23	0.83	Brain - Nucleus accumbens (basal ganglia)
								ENSG00000272950.1	RP11-307C18.1	3.0e-18	0.82	Brain - Putamen (basal ganglia)
								ENSG00000272950.1	RP11-307C18.1	2.9e-23	0.82	Brain - Spinal cord (cervical c-1)
								ENSG00000272950.1	RP11-307C18.1	1.2e-12	0.66	Brain - Substantia nigra
								ENSG00000272950.1	RP11-307C18.1	9.1e-50	0.81	Breast - Mammary Tissue
								ENSG00000272950.1	RP11-307C18.1	2.0e-28	0.49	Cells - Cultured fibroblasts
								ENSG00000164713.10	BRI3	4.9e-17	0.24	Cells - Cultured fibroblasts
								ENSG00000006453.14	BAIAP2L1	1.3e-13	0.38	Cells - Cultured fibroblasts
								ENSG00000006453.14	BAIAP2L1	0.000050	0.26	Cells - EBV-transformed lymphocytes
								ENSG00000272950.1	RP11-307C18.1	4.2e-26	0.68	Colon - Sigmoid
								ENSG00000272950.1	RP11-307C18.1	1.1e-24	0.58	Colon - Transverse
								ENSG00000272950.1	RP11-307C18.1	9.6e-33	0.75	Esophagus - Gastroesophageal Junction
								ENSG00000205356.10	TECPR1	0.000026	-0.15	Esophagus - Gastroesophageal Junction
								ENSG00000272950.1	RP11-307C18.1	3.9e-15	0.47	Esophagus - Mucosa
								ENSG00000205356.10	TECPR1	1.3e-7	-0.20	Esophagus - Mucosa
								ENSG00000272950.1	RP11-307C18.1	2.6e-36	0.74	Esophagus - Muscularis
								ENSG00000205356.10	TECPR1	0.000017	-0.15	Esophagus - Muscularis
								ENSG00000272950.1	RP11-307C18.1	3.1e-27	0.70	Heart - Atrial Appendage
								ENSG00000272950.1	RP11-307C18.1	3.4e-12	0.47	Heart - Left Ventricle
								ENSG00000272950.1	RP11-307C18.1	9.6e-8	0.63	Kidney - Cortex
								ENSG00000164713.10	BRI3	7.2e-37	-0.86	Liver
								ENSG00000272950.1	RP11-307C18.1	1.7e-11	0.57	Liver
								ENSG00000272950.1	RP11-307C18.1	3.9e-51	0.60	Lung
								ENSG00000272950.1	RP11-307C18.1	1.9e-11	0.66	Minor Salivary Gland
								ENSG00000272950.1	RP11-307C18.1	3.7e-70	0.65	Muscle - Skeletal
								ENSG00000164713.10	BRI3	1.5e-8	0.12	Muscle - Skeletal
								ENSG00000070669.17	ASNS	0.000036	0.18	Muscle - Skeletal
								ENSG00000006453.14	BAIAP2L1	0.000074	0.16	Muscle - Skeletal
								ENSG00000272950.1	RP11-307C18.1	5.8e-48	0.79	Nerve - Tibial
								ENSG00000205356.10	TECPR1	0.000018	-0.12	Nerve - Tibial
								ENSG00000164713.10	BRI3	0.00010	0.11	Nerve - Tibial
								ENSG00000272950.1	RP11-307C18.1	4.4e-9	0.64	Ovary
								ENSG00000272950.1	RP11-307C18.1	2.9e-19	0.53	Pancreas
								ENSG00000164713.10	BRI3	1.1e-13	-0.28	Pancreas
								ENSG00000272950.1	RP11-307C18.1	1.1e-14	0.60	Pituitary
								ENSG00000272950.1	RP11-307C18.1	7.9e-20	0.73	Prostate
								ENSG00000205356.10	TECPR1	0.0000030	-0.22	Prostate
								ENSG00000272950.1	RP11-307C18.1	1.0e-49	0.70	Skin - Not Sun Exposed (Suprapubic)
								ENSG00000006453.14	BAIAP2L1	6.3e-17	-0.31	Skin - Not Sun Exposed (Suprapubic)
								ENSG00000205356.10	TECPR1	4.7e-15	-0.26	Skin - Not Sun Exposed (Suprapubic)
								ENSG00000272950.1	RP11-307C18.1	1.0e-67	0.71	Skin - Sun Exposed (Lower leg)
								ENSG00000006453.14	BAIAP2L1	1.6e-22	-0.29	Skin - Sun Exposed (Lower leg)
								ENSG00000205356.10	TECPR1	5.7e-19	-0.28	Skin - Sun Exposed (Lower leg)
								ENSG00000180535.4	BHLHA15	0.0000016	-0.17	Skin - Sun Exposed (Lower leg)
								ENSG00000272950.1	RP11-307C18.1	1.9e-11	0.68	Small Intestine - Terminal Ileum
								ENSG00000164713.10	BRI3	0.000019	-0.18	Small Intestine - Terminal Ileum
								ENSG00000272950.1	RP11-307C18.1	6.2e-23	0.85	Spleen
								ENSG00000272950.1	RP11-307C18.1	1.3e-18	0.63	Stomach
								ENSG00000205356.10	TECPR1	0.0000035	-0.13	Stomach
								ENSG00000164715.6	LMTK2	0.000060	-0.093	Stomach
								ENSG00000006453.14	BAIAP2L1	3.6e-48	-0.73	Testis
								ENSG00000164713.10	BRI3	1.6e-7	0.27	Testis
								ENSG00000205356.10	TECPR1	0.0000063	-0.16	Testis
								ENSG00000272950.1	RP11-307C18.1	0.000012	0.36	Testis
								ENSG00000272950.1	RP11-307C18.1	2.1e-47	0.69	Thyroid
								ENSG00000006453.14	BAIAP2L1	4.8e-17	-0.29	Thyroid
								ENSG00000205356.10	TECPR1	2.3e-10	-0.19	Thyroid
								ENSG00000164715.6	LMTK2	0.0000015	-0.17	Thyroid
								ENSG00000180535.4	BHLHA15	0.000048	-0.18	Thyroid
								ENSG00000272950.1	RP11-307C18.1	1.2e-13	0.75	Uterus
								ENSG00000272950.1	RP11-307C18.1	2.6e-11	0.63	Vagina
								ENSG00000272950.1	RP11-307C18.1	7.9e-54	0.64	Whole Blood
								ENSG00000205356.10	TECPR1	5.7e-9	-0.12	Whole Blood
7	rs3779195	98364050	rs7015	98291311	-72739	0.85	-0.97	ENSG00000272950.1	RP11-307C18.1	2.6e-61	0.86	Artery - Tibial
								ENSG00000272950.1	RP11-307C18.1	7.7e-60	0.65	Muscle - Skeletal
								ENSG00000272950.1	RP11-307C18.1	5.5e-59	0.88	Adipose - Subcutaneous
								ENSG00000272950.1	RP11-307C18.1	2.7e-50	0.70	Skin - Sun Exposed (Lower leg)
								ENSG00000272950.1	RP11-307C18.1	8.0e-44	0.93	Artery - Aorta
								ENSG00000272950.1	RP11-307C18.1	2.4e-43	0.64	Whole Blood
								ENSG00000006453.13	BAIAP2L1	5.5e-43	-0.88	Testis
								ENSG00000272950.1	RP11-307C18.1	1.8e-39	0.58	Lung
								ENSG00000272950.1	RP11-307C18.1	1.4e-38	0.70	Skin - Not Sun Exposed (Suprapubic)
								ENSG00000272950.1	RP11-307C18.1	9.5e-38	0.80	Nerve - Tibial
								ENSG00000272950.1	RP11-307C18.1	1.3e-37	0.80	Adipose - Visceral (Omentum)
								ENSG00000272950.1	RP11-307C18.1	1.6e-35	0.65	Thyroid
								ENSG00000272950.1	RP11-307C18.1	4.1e-33	0.78	Breast - Mammary Tissue
								ENSG00000164713.9	BRI3	3.8e-31	-0.89	Liver
								ENSG00000272950.1	RP11-307C18.1	4.6e-31	0.71	Esophagus - Muscularis
								ENSG00000272950.1	RP11-307C18.1	2.3e-25	0.72	Esophagus - Gastroesophageal Junction
								ENSG00000272950.1	RP11-307C18.1	1.2e-23	0.92	Artery - Coronary
								ENSG00000272950.1	RP11-307C18.1	1.2e-22	0.50	Cells - Cultured fibroblasts
								ENSG00000272950.1	RP11-307C18.1	1.7e-22	0.68	Heart - Atrial Appendage
								ENSG00000006453.13	BAIAP2L1	3.6e-22	-0.31	Skin - Sun Exposed (Lower leg)
								ENSG00000272950.1	RP11-307C18.1	1.5e-18	0.57	Colon - Transverse
								ENSG00000272950.1	RP11-307C18.1	9.9e-18	0.66	Colon - Sigmoid
								ENSG00000272950.1	RP11-307C18.1	1.5e-17	0.55	Pancreas
								ENSG00000205356.9	TECPR1	1.7e-17	-0.31	Skin - Sun Exposed (Lower leg)
								ENSG00000272950.1	RP11-307C18.1	2.5e-16	0.80	Spleen
								ENSG00000272950.1	RP11-307C18.1	1.5e-15	0.85	Brain - Cerebellum
								ENSG00000272950.1	RP11-307C18.1	2.7e-15	0.90	Brain - Frontal Cortex (BA9)
								ENSG00000272950.1	RP11-307C18.1	6.1e-15	0.93	Brain - Cerebellar Hemisphere
								ENSG00000272950.1	RP11-307C18.1	1.7e-14	0.61	Stomach
								ENSG00000272950.1	RP11-307C18.1	3.6e-14	0.86	Brain - Cortex
								ENSG00000272950.1	RP11-307C18.1	6.4e-14	0.68	Prostate
								ENSG00000272950.1	RP11-307C18.1	1.0e-13	0.51	Esophagus - Mucosa
								ENSG00000006453.13	BAIAP2L1	1.6e-13	-0.31	Skin - Not Sun Exposed (Suprapubic)
								ENSG00000272950.1	RP11-307C18.1	2.7e-13	0.66	Pituitary
								ENSG00000272950.1	RP11-307C18.1	7.0e-13	0.68	Adrenal Gland
								ENSG00000272950.1	RP11-307C18.1	7.1e-13	0.80	Brain - Caudate (basal ganglia)
								ENSG00000272950.1	RP11-307C18.1	1.3e-12	0.77	Brain - Nucleus accumbens (basal ganglia)
								ENSG00000272950.1	RP11-307C18.1	7.7e-12	0.79	Brain - Hypothalamus
								ENSG00000164713.9	BRI3	8.4e-12	0.18	Adipose - Subcutaneous
								ENSG00000205356.9	TECPR1	1.8e-11	-0.26	Skin - Not Sun Exposed (Suprapubic)
								ENSG00000006453.13	BAIAP2L1	2.8e-11	0.40	Cells - Cultured fibroblasts
								ENSG00000272950.1	RP11-307C18.1	2.9e-11	0.78	Uterus
								ENSG00000272950.1	RP11-307C18.1	3.0e-11	0.74	Brain - Putamen (basal ganglia)
								ENSG00000272950.1	RP11-307C18.1	3.6e-11	0.75	Small Intestine - Terminal Ileum
								ENSG00000006453.13	BAIAP2L1	3.8e-11	-0.26	Thyroid
								ENSG00000272950.1	RP11-307C18.1	2.0e-10	0.79	Brain - Anterior cingulate cortex (BA24)
								ENSG00000164713.9	BRI3	5.2e-10	-0.25	Pancreas
								ENSG00000272950.1	RP11-307C18.1	7.1e-10	0.46	Heart - Left Ventricle
								ENSG00000164713.9	BRI3	2.4e-9	0.19	Cells - Cultured fibroblasts
								ENSG00000272950.1	RP11-307C18.1	2.7e-9	0.68	Minor Salivary Gland
								ENSG00000272950.1	RP11-307C18.1	6.0e-9	0.74	Brain - Spinal cord (cervical c-1)
								ENSG00000272950.1	RP11-307C18.1	1.5e-8	0.58	Vagina
								ENSG00000272950.1	RP11-307C18.1	1.5e-8	0.59	Brain - Hippocampus
								ENSG00000272950.1	RP11-307C18.1	1.8e-8	0.55	Liver
								ENSG00000164713.9	BRI3	2.0e-8	0.18	Artery - Tibial
								ENSG00000272950.1	RP11-307C18.1	9.2e-8	0.78	Brain - Amygdala
								ENSG00000205356.9	TECPR1	2.7e-7	-0.12	Whole Blood
								ENSG00000272950.1	RP11-307C18.1	3.0e-7	0.61	Ovary
								ENSG00000164713.9	BRI3	4.7e-7	0.11	Muscle - Skeletal
								ENSG00000164713.9	BRI3	7.0e-7	0.16	Adipose - Visceral (Omentum)
								ENSG00000205356.9	TECPR1	9.6e-7	-0.17	Thyroid
								ENSG00000272950.1	RP11-307C18.1	0.0000010	0.67	Kidney - Cortex
								ENSG00000205356.9	TECPR1	0.0000023	-0.19	Esophagus - Mucosa
								ENSG00000272950.1	RP11-307C18.1	0.0000032	0.74	Brain - Substantia nigra
								ENSG00000164713.9	BRI3	0.0000061	0.25	Testis
								ENSG00000164713.9	BRI3	0.000010	0.20	Artery - Aorta
								ENSG00000205356.9	TECPR1	0.000014	-0.16	Esophagus - Muscularis
								ENSG00000205356.9	TECPR1	0.000024	-0.18	Testis
								ENSG00000164715.5	LMTK2	0.000041	-0.16	Thyroid
								ENSG00000070669.16	ASNS	0.000060	0.20	Muscle - Skeletal
								ENSG00000205356.9	TECPR1	0.000070	-0.13	Artery - Tibial
								ENSG00000006453.13	BAIAP2L1	0.000088	0.17	Muscle - Skeletal
								ENSG00000243554.1	AC004967.7	0.00016	0.16	Artery - Tibial
7	rs3779195	98364050	rs13232861	98299769	-64281	0.81	-0.96	ENSG00000272950.1	RP11-307C18.1	6.9e-58	0.83	Artery - Tibial
								ENSG00000272950.1	RP11-307C18.1	1.2e-55	0.62	Muscle - Skeletal
								ENSG00000272950.1	RP11-307C18.1	3.1e-52	0.83	Adipose - Subcutaneous
								ENSG00000272950.1	RP11-307C18.1	2.7e-45	0.66	Skin - Sun Exposed (Lower leg)
								ENSG00000272950.1	RP11-307C18.1	5.8e-42	0.62	Whole Blood
								ENSG00000272950.1	RP11-307C18.1	5.3e-41	0.89	Artery - Aorta
								ENSG00000006453.13	BAIAP2L1	3.4e-39	-0.83	Testis
								ENSG00000272950.1	RP11-307C18.1	2.4e-38	0.69	Skin - Not Sun Exposed (Suprapubic)
								ENSG00000272950.1	RP11-307C18.1	3.8e-37	0.55	Lung
								ENSG00000272950.1	RP11-307C18.1	4.9e-35	0.77	Adipose - Visceral (Omentum)
								ENSG00000272950.1	RP11-307C18.1	5.2e-35	0.76	Nerve - Tibial
								ENSG00000272950.1	RP11-307C18.1	5.4e-33	0.76	Breast - Mammary Tissue
								ENSG00000272950.1	RP11-307C18.1	4.2e-32	0.62	Thyroid
								ENSG00000164713.9	BRI3	4.9e-30	-0.88	Liver
								ENSG00000272950.1	RP11-307C18.1	4.3e-28	0.67	Esophagus - Muscularis
								ENSG00000272950.1	RP11-307C18.1	8.0e-24	0.69	Esophagus - Gastroesophageal Junction
								ENSG00000272950.1	RP11-307C18.1	9.6e-23	0.91	Artery - Coronary
								ENSG00000006453.13	BAIAP2L1	2.1e-21	-0.30	Skin - Sun Exposed (Lower leg)
								ENSG00000272950.1	RP11-307C18.1	9.0e-21	0.48	Cells - Cultured fibroblasts
								ENSG00000272950.1	RP11-307C18.1	1.5e-20	0.65	Heart - Atrial Appendage
								ENSG00000272950.1	RP11-307C18.1	4.7e-19	0.56	Colon - Transverse
								ENSG00000272950.1	RP11-307C18.1	1.1e-16	0.62	Colon - Sigmoid
								ENSG00000205356.9	TECPR1	2.0e-16	-0.30	Skin - Sun Exposed (Lower leg)
								ENSG00000272950.1	RP11-307C18.1	6.4e-16	0.51	Pancreas
								ENSG00000272950.1	RP11-307C18.1	6.8e-15	0.81	Brain - Cerebellum
								ENSG00000272950.1	RP11-307C18.1	3.9e-14	0.86	Brain - Frontal Cortex (BA9)
								ENSG00000272950.1	RP11-307C18.1	4.5e-14	0.75	Spleen
								ENSG00000272950.1	RP11-307C18.1	2.1e-13	0.58	Stomach
								ENSG00000006453.13	BAIAP2L1	3.5e-13	-0.30	Skin - Not Sun Exposed (Suprapubic)
								ENSG00000272950.1	RP11-307C18.1	3.7e-13	0.67	Adrenal Gland
								ENSG00000272950.1	RP11-307C18.1	7.5e-13	0.48	Esophagus - Mucosa
								ENSG00000272950.1	RP11-307C18.1	2.0e-12	0.63	Pituitary
								ENSG00000272950.1	RP11-307C18.1	2.2e-12	0.83	Brain - Cerebellar Hemisphere
								ENSG00000272950.1	RP11-307C18.1	4.6e-12	0.80	Brain - Hypothalamus
								ENSG00000272950.1	RP11-307C18.1	8.3e-12	0.76	Brain - Cortex
								ENSG00000272950.1	RP11-307C18.1	1.3e-11	0.76	Brain - Caudate (basal ganglia)
								ENSG00000272950.1	RP11-307C18.1	1.5e-11	0.61	Prostate
								ENSG00000272950.1	RP11-307C18.1	1.5e-11	0.74	Brain - Nucleus accumbens (basal ganglia)
								ENSG00000006453.13	BAIAP2L1	2.2e-11	-0.26	Thyroid
								ENSG00000272950.1	RP11-307C18.1	2.2e-11	0.76	Uterus
								ENSG00000272950.1	RP11-307C18.1	2.5e-11	0.75	Brain - Putamen (basal ganglia)
								ENSG00000164713.9	BRI3	4.5e-11	0.17	Adipose - Subcutaneous
								ENSG00000006453.13	BAIAP2L1	1.2e-10	0.39	Cells - Cultured fibroblasts
								ENSG00000272950.1	RP11-307C18.1	4.1e-10	0.78	Brain - Anterior cingulate cortex (BA24)
								ENSG00000272950.1	RP11-307C18.1	1.0e-9	0.45	Heart - Left Ventricle
								ENSG00000205356.9	TECPR1	2.1e-9	-0.23	Skin - Not Sun Exposed (Suprapubic)
								ENSG00000164713.9	BRI3	2.6e-9	0.18	Artery - Tibial
								ENSG00000164713.9	BRI3	3.8e-9	-0.23	Pancreas
								ENSG00000272950.1	RP11-307C18.1	3.9e-9	0.65	Small Intestine - Terminal Ileum
								ENSG00000272950.1	RP11-307C18.1	5.3e-9	0.74	Brain - Spinal cord (cervical c-1)
								ENSG00000272950.1	RP11-307C18.1	8.2e-9	0.60	Brain - Hippocampus
								ENSG00000272950.1	RP11-307C18.1	1.2e-8	0.56	Liver
								ENSG00000272950.1	RP11-307C18.1	1.5e-8	0.58	Vagina
								ENSG00000164713.9	BRI3	5.4e-8	0.17	Cells - Cultured fibroblasts
								ENSG00000272950.1	RP11-307C18.1	2.1e-7	0.59	Minor Salivary Gland
								ENSG00000205356.9	TECPR1	4.8e-7	-0.12	Whole Blood
								ENSG00000272950.1	RP11-307C18.1	4.9e-7	0.58	Ovary
								ENSG00000272950.1	RP11-307C18.1	5.4e-7	0.72	Brain - Amygdala
								ENSG00000164713.9	BRI3	0.0000012	0.15	Adipose - Visceral (Omentum)
								ENSG00000164713.9	BRI3	0.0000019	0.11	Muscle - Skeletal
								ENSG00000205356.9	TECPR1	0.0000020	-0.16	Thyroid
								ENSG00000272950.1	RP11-307C18.1	0.0000027	0.65	Kidney - Cortex
								ENSG00000164713.9	BRI3	0.0000099	0.19	Artery - Aorta
								ENSG00000272950.1	RP11-307C18.1	0.000014	0.69	Brain - Substantia nigra
								ENSG00000205356.9	TECPR1	0.000021	-0.17	Esophagus - Mucosa
								ENSG00000164715.5	LMTK2	0.000039	-0.16	Thyroid
								ENSG00000164713.9	BRI3	0.000070	0.22	Testis
								ENSG00000205356.9	TECPR1	0.000074	-0.14	Esophagus - Muscularis
								ENSG00000164715.5	LMTK2	0.000083	-0.096	Esophagus - Mucosa
								ENSG00000006453.13	BAIAP2L1	0.000086	0.17	Muscle - Skeletal
								ENSG00000243554.1	AC004967.7	0.00012	0.16	Artery - Tibial
								ENSG00000205356.9	TECPR1	0.00017	-0.12	Artery - Tibial
7	rs3779195	98364050	rs11290747	98300261	-63789	0.95	-0.97	ENSG00000272950.1	RP11-307C18.1	1.3e-58	0.83	Artery - Tibial
								ENSG00000272950.1	RP11-307C18.1	1.4e-57	0.63	Muscle - Skeletal
								ENSG00000272950.1	RP11-307C18.1	1.3e-56	0.85	Adipose - Subcutaneous
								ENSG00000272950.1	RP11-307C18.1	5.5e-47	0.66	Skin - Sun Exposed (Lower leg)
								ENSG00000272950.1	RP11-307C18.1	9.1e-44	0.91	Artery - Aorta
								ENSG00000272950.1	RP11-307C18.1	1.8e-43	0.63	Whole Blood
								ENSG00000006453.13	BAIAP2L1	1.6e-42	-0.85	Testis
								ENSG00000272950.1	RP11-307C18.1	1.3e-39	0.57	Lung
								ENSG00000272950.1	RP11-307C18.1	8.4e-38	0.68	Skin - Not Sun Exposed (Suprapubic)
								ENSG00000272950.1	RP11-307C18.1	1.4e-36	0.78	Adipose - Visceral (Omentum)
								ENSG00000272950.1	RP11-307C18.1	1.8e-36	0.77	Nerve - Tibial
								ENSG00000272950.1	RP11-307C18.1	4.9e-34	0.63	Thyroid
								ENSG00000272950.1	RP11-307C18.1	1.5e-31	0.74	Breast - Mammary Tissue
								ENSG00000272950.1	RP11-307C18.1	2.9e-30	0.69	Esophagus - Muscularis
								ENSG00000164713.9	BRI3	2.6e-29	-0.87	Liver
								ENSG00000272950.1	RP11-307C18.1	9.1e-25	0.69	Esophagus - Gastroesophageal Junction
								ENSG00000272950.1	RP11-307C18.1	1.1e-23	0.91	Artery - Coronary
								ENSG00000272950.1	RP11-307C18.1	2.3e-23	0.50	Cells - Cultured fibroblasts
								ENSG00000272950.1	RP11-307C18.1	2.2e-22	0.67	Heart - Atrial Appendage
								ENSG00000006453.13	BAIAP2L1	2.2e-22	-0.31	Skin - Sun Exposed (Lower leg)
								ENSG00000272950.1	RP11-307C18.1	5.7e-18	0.54	Colon - Transverse
								ENSG00000272950.1	RP11-307C18.1	1.8e-17	0.63	Colon - Sigmoid
								ENSG00000272950.1	RP11-307C18.1	2.2e-16	0.52	Pancreas
								ENSG00000272950.1	RP11-307C18.1	4.0e-16	0.77	Spleen
								ENSG00000205356.9	TECPR1	6.7e-16	-0.29	Skin - Sun Exposed (Lower leg)
								ENSG00000272950.1	RP11-307C18.1	8.8e-16	0.84	Brain - Cerebellum
								ENSG00000272950.1	RP11-307C18.1	2.4e-15	0.91	Brain - Frontal Cortex (BA9)
								ENSG00000272950.1	RP11-307C18.1	6.7e-15	0.92	Brain - Cerebellar Hemisphere
								ENSG00000272950.1	RP11-307C18.1	2.7e-14	0.67	Pituitary
								ENSG00000272950.1	RP11-307C18.1	4.9e-14	0.59	Stomach
								ENSG00000272950.1	RP11-307C18.1	4.9e-14	0.50	Esophagus - Mucosa
								ENSG00000006453.13	BAIAP2L1	5.5e-14	-0.31	Skin - Not Sun Exposed (Suprapubic)
								ENSG00000272950.1	RP11-307C18.1	7.5e-14	0.83	Brain - Cortex
								ENSG00000272950.1	RP11-307C18.1	3.4e-13	0.68	Adrenal Gland
								ENSG00000272950.1	RP11-307C18.1	5.7e-13	0.64	Prostate
								ENSG00000272950.1	RP11-307C18.1	1.1e-12	0.82	Brain - Hypothalamus
								ENSG00000272950.1	RP11-307C18.1	1.1e-11	0.76	Brain - Putamen (basal ganglia)
								ENSG00000272950.1	RP11-307C18.1	1.1e-11	0.74	Brain - Nucleus accumbens (basal ganglia)
								ENSG00000006453.13	BAIAP2L1	1.3e-11	-0.26	Thyroid
								ENSG00000205356.9	TECPR1	1.9e-11	-0.25	Skin - Not Sun Exposed (Suprapubic)
								ENSG00000272950.1	RP11-307C18.1	2.2e-11	0.76	Uterus
								ENSG00000006453.13	BAIAP2L1	2.2e-11	0.40	Cells - Cultured fibroblasts
								ENSG00000272950.1	RP11-307C18.1	3.8e-11	0.75	Brain - Caudate (basal ganglia)
								ENSG00000272950.1	RP11-307C18.1	1.0e-10	0.69	Small Intestine - Terminal Ileum
								ENSG00000164713.9	BRI3	1.0e-10	0.17	Adipose - Subcutaneous
								ENSG00000272950.1	RP11-307C18.1	1.7e-10	0.46	Heart - Left Ventricle
								ENSG00000272950.1	RP11-307C18.1	2.0e-10	0.79	Brain - Anterior cingulate cortex (BA24)
								ENSG00000164713.9	BRI3	3.0e-10	-0.25	Pancreas
								ENSG00000164713.9	BRI3	1.9e-9	0.19	Cells - Cultured fibroblasts
								ENSG00000272950.1	RP11-307C18.1	3.0e-9	0.74	Brain - Spinal cord (cervical c-1)
								ENSG00000164713.9	BRI3	5.3e-9	0.18	Artery - Tibial
								ENSG00000272950.1	RP11-307C18.1	1.5e-8	0.58	Vagina
								ENSG00000272950.1	RP11-307C18.1	2.3e-8	0.58	Brain - Hippocampus
								ENSG00000272950.1	RP11-307C18.1	2.6e-8	0.55	Liver
								ENSG00000272950.1	RP11-307C18.1	2.6e-8	0.61	Minor Salivary Gland
								ENSG00000272950.1	RP11-307C18.1	4.1e-8	0.80	Brain - Amygdala
								ENSG00000164713.9	BRI3	3.1e-7	0.16	Adipose - Visceral (Omentum)
								ENSG00000272950.1	RP11-307C18.1	4.5e-7	0.58	Ovary
								ENSG00000164713.9	BRI3	7.0e-7	0.11	Muscle - Skeletal
								ENSG00000205356.9	TECPR1	8.8e-7	-0.12	Whole Blood
								ENSG00000272950.1	RP11-307C18.1	0.0000010	0.67	Kidney - Cortex
								ENSG00000272950.1	RP11-307C18.1	0.0000016	0.77	Brain - Substantia nigra
								ENSG00000205356.9	TECPR1	0.0000048	-0.16	Thyroid
								ENSG00000205356.9	TECPR1	0.0000073	-0.18	Esophagus - Mucosa
								ENSG00000164713.9	BRI3	0.000018	0.19	Artery - Aorta
								ENSG00000006453.13	BAIAP2L1	0.000021	0.18	Muscle - Skeletal
								ENSG00000205356.9	TECPR1	0.000060	-0.13	Artery - Tibial
								ENSG00000164713.9	BRI3	0.000084	0.21	Testis
								ENSG00000164715.5	LMTK2	0.000094	-0.15	Thyroid
								ENSG00000205356.9	TECPR1	0.00010	-0.16	Testis
								ENSG00000205356.9	TECPR1	0.00013	-0.14	Esophagus - Muscularis
								ENSG00000006453.13	BAIAP2L1	0.00020	0.19	Nerve - Tibial
7	rs3779195	98364050	rs1635609	98320502	-43548	0.96	-0.98	ENSG00000272950.1	RP11-307C18.1	1.7e-57	0.82	Artery - Tibial
								ENSG00000272950.1	RP11-307C18.1	4.1e-56	0.62	Muscle - Skeletal
								ENSG00000272950.1	RP11-307C18.1	3.5e-55	0.84	Adipose - Subcutaneous
								ENSG00000272950.1	RP11-307C18.1	2.6e-46	0.66	Skin - Sun Exposed (Lower leg)
								ENSG00000272950.1	RP11-307C18.1	8.5e-43	0.62	Whole Blood
								ENSG00000272950.1	RP11-307C18.1	1.1e-42	0.90	Artery - Aorta
								ENSG00000006453.13	BAIAP2L1	4.5e-42	-0.85	Testis
								ENSG00000272950.1	RP11-307C18.1	2.5e-40	0.57	Lung
								ENSG00000272950.1	RP11-307C18.1	8.0e-37	0.67	Skin - Not Sun Exposed (Suprapubic)
								ENSG00000272950.1	RP11-307C18.1	1.1e-36	0.77	Nerve - Tibial
								ENSG00000272950.1	RP11-307C18.1	1.5e-36	0.78	Adipose - Visceral (Omentum)
								ENSG00000272950.1	RP11-307C18.1	4.1e-33	0.63	Thyroid
								ENSG00000272950.1	RP11-307C18.1	7.6e-31	0.74	Breast - Mammary Tissue
								ENSG00000272950.1	RP11-307C18.1	7.2e-30	0.69	Esophagus - Muscularis
								ENSG00000164713.9	BRI3	4.9e-28	-0.85	Liver
								ENSG00000272950.1	RP11-307C18.1	2.0e-24	0.69	Esophagus - Gastroesophageal Junction
								ENSG00000272950.1	RP11-307C18.1	1.1e-23	0.90	Artery - Coronary
								ENSG00000272950.1	RP11-307C18.1	1.1e-22	0.49	Cells - Cultured fibroblasts
								ENSG00000006453.13	BAIAP2L1	4.4e-22	-0.31	Skin - Sun Exposed (Lower leg)
								ENSG00000272950.1	RP11-307C18.1	5.7e-22	0.67	Heart - Atrial Appendage
								ENSG00000272950.1	RP11-307C18.1	3.9e-18	0.55	Colon - Transverse
								ENSG00000272950.1	RP11-307C18.1	1.0e-17	0.63	Colon - Sigmoid
								ENSG00000272950.1	RP11-307C18.1	1.3e-16	0.86	Brain - Cerebellum
								ENSG00000272950.1	RP11-307C18.1	2.7e-16	0.52	Pancreas
								ENSG00000205356.9	TECPR1	4.0e-16	-0.29	Skin - Sun Exposed (Lower leg)
								ENSG00000272950.1	RP11-307C18.1	8.5e-16	0.76	Spleen
								ENSG00000272950.1	RP11-307C18.1	1.1e-15	0.92	Brain - Frontal Cortex (BA9)
								ENSG00000272950.1	RP11-307C18.1	1.3e-15	0.94	Brain - Cerebellar Hemisphere
								ENSG00000272950.1	RP11-307C18.1	2.7e-14	0.67	Pituitary
								ENSG00000272950.1	RP11-307C18.1	4.6e-14	0.59	Stomach
								ENSG00000272950.1	RP11-307C18.1	7.5e-14	0.50	Esophagus - Mucosa
								ENSG00000006453.13	BAIAP2L1	8.8e-14	-0.31	Skin - Not Sun Exposed (Suprapubic)
								ENSG00000272950.1	RP11-307C18.1	9.9e-14	0.83	Brain - Cortex
								ENSG00000272950.1	RP11-307C18.1	1.1e-12	0.81	Brain - Hypothalamus
								ENSG00000272950.1	RP11-307C18.1	1.9e-12	0.79	Brain - Putamen (basal ganglia)
								ENSG00000272950.1	RP11-307C18.1	2.0e-12	0.66	Adrenal Gland
								ENSG00000272950.1	RP11-307C18.1	2.2e-12	0.62	Prostate
								ENSG00000272950.1	RP11-307C18.1	6.6e-12	0.75	Brain - Nucleus accumbens (basal ganglia)
								ENSG00000272950.1	RP11-307C18.1	1.3e-11	0.76	Brain - Caudate (basal ganglia)
								ENSG00000006453.13	BAIAP2L1	1.3e-11	-0.26	Thyroid
								ENSG00000006453.13	BAIAP2L1	2.1e-11	0.40	Cells - Cultured fibroblasts
								ENSG00000272950.1	RP11-307C18.1	2.2e-11	0.76	Uterus
								ENSG00000205356.9	TECPR1	4.5e-11	-0.25	Skin - Not Sun Exposed (Suprapubic)
								ENSG00000164713.9	BRI3	6.2e-11	0.17	Adipose - Subcutaneous
								ENSG00000272950.1	RP11-307C18.1	2.0e-10	0.79	Brain - Anterior cingulate cortex (BA24)
								ENSG00000272950.1	RP11-307C18.1	3.5e-10	0.45	Heart - Left Ventricle
								ENSG00000272950.1	RP11-307C18.1	5.3e-10	0.67	Small Intestine - Terminal Ileum
								ENSG00000164713.9	BRI3	1.1e-9	0.19	Cells - Cultured fibroblasts
								ENSG00000164713.9	BRI3	3.0e-9	-0.23	Pancreas
								ENSG00000272950.1	RP11-307C18.1	3.0e-9	0.74	Brain - Spinal cord (cervical c-1)
								ENSG00000164713.9	BRI3	3.4e-9	0.18	Artery - Tibial
								ENSG00000272950.1	RP11-307C18.1	7.6e-9	0.83	Brain - Amygdala
								ENSG00000272950.1	RP11-307C18.1	1.4e-8	0.59	Vagina
								ENSG00000272950.1	RP11-307C18.1	3.1e-8	0.58	Brain - Hippocampus
								ENSG00000272950.1	RP11-307C18.1	5.1e-8	0.54	Liver
								ENSG00000272950.1	RP11-307C18.1	1.1e-7	0.59	Minor Salivary Gland
								ENSG00000272950.1	RP11-307C18.1	1.5e-7	0.61	Ovary
								ENSG00000164713.9	BRI3	4.5e-7	0.16	Adipose - Visceral (Omentum)
								ENSG00000164713.9	BRI3	0.0000013	0.11	Muscle - Skeletal
								ENSG00000272950.1	RP11-307C18.1	0.0000015	0.66	Kidney - Cortex
								ENSG00000272950.1	RP11-307C18.1	0.0000016	0.77	Brain - Substantia nigra
								ENSG00000205356.9	TECPR1	0.0000025	-0.11	Whole Blood
								ENSG00000205356.9	TECPR1	0.0000051	-0.18	Esophagus - Mucosa
								ENSG00000205356.9	TECPR1	0.0000072	-0.15	Thyroid
								ENSG00000006453.13	BAIAP2L1	0.000011	0.19	Muscle - Skeletal
								ENSG00000164713.9	BRI3	0.000027	0.18	Artery - Aorta
								ENSG00000205356.9	TECPR1	0.000038	-0.13	Artery - Tibial
								ENSG00000164715.5	LMTK2	0.000070	-0.16	Thyroid
								ENSG00000205356.9	TECPR1	0.00010	-0.16	Testis
								ENSG00000006453.13	BAIAP2L1	0.00011	0.12	Artery - Tibial
								ENSG00000205356.9	TECPR1	0.00012	-0.14	Esophagus - Muscularis
7	rs3779195	98364050	rs1688607	98322009	-42041	0.92	-0.98	ENSG00000272950.1	RP11-307C18.1	2.3e-56	0.62	Muscle - Skeletal
								ENSG00000272950.1	RP11-307C18.1	6.8e-56	0.81	Artery - Tibial
								ENSG00000272950.1	RP11-307C18.1	3.5e-55	0.84	Adipose - Subcutaneous
								ENSG00000272950.1	RP11-307C18.1	2.6e-46	0.66	Skin - Sun Exposed (Lower leg)
								ENSG00000006453.13	BAIAP2L1	1.2e-41	-0.85	Testis
								ENSG00000272950.1	RP11-307C18.1	1.8e-41	0.89	Artery - Aorta
								ENSG00000272950.1	RP11-307C18.1	1.1e-40	0.61	Whole Blood
								ENSG00000272950.1	RP11-307C18.1	6.3e-40	0.57	Lung
								ENSG00000272950.1	RP11-307C18.1	1.1e-36	0.77	Nerve - Tibial
								ENSG00000272950.1	RP11-307C18.1	6.8e-36	0.66	Skin - Not Sun Exposed (Suprapubic)
								ENSG00000272950.1	RP11-307C18.1	1.7e-35	0.77	Adipose - Visceral (Omentum)
								ENSG00000272950.1	RP11-307C18.1	4.1e-33	0.63	Thyroid
								ENSG00000272950.1	RP11-307C18.1	7.2e-30	0.69	Esophagus - Muscularis
								ENSG00000272950.1	RP11-307C18.1	1.3e-29	0.72	Breast - Mammary Tissue
								ENSG00000164713.9	BRI3	4.9e-28	-0.85	Liver
								ENSG00000272950.1	RP11-307C18.1	2.0e-24	0.69	Esophagus - Gastroesophageal Junction
								ENSG00000272950.1	RP11-307C18.1	1.1e-23	0.90	Artery - Coronary
								ENSG00000272950.1	RP11-307C18.1	4.8e-23	0.50	Cells - Cultured fibroblasts
								ENSG00000006453.13	BAIAP2L1	4.4e-22	-0.31	Skin - Sun Exposed (Lower leg)
								ENSG00000272950.1	RP11-307C18.1	5.7e-22	0.67	Heart - Atrial Appendage
								ENSG00000272950.1	RP11-307C18.1	3.9e-18	0.55	Colon - Transverse
								ENSG00000272950.1	RP11-307C18.1	1.0e-17	0.63	Colon - Sigmoid
								ENSG00000272950.1	RP11-307C18.1	2.3e-16	0.85	Brain - Cerebellum
								ENSG00000272950.1	RP11-307C18.1	2.7e-16	0.52	Pancreas
								ENSG00000205356.9	TECPR1	4.0e-16	-0.29	Skin - Sun Exposed (Lower leg)
								ENSG00000272950.1	RP11-307C18.1	8.5e-16	0.76	Spleen
								ENSG00000272950.1	RP11-307C18.1	9.1e-16	0.91	Brain - Frontal Cortex (BA9)
								ENSG00000272950.1	RP11-307C18.1	1.4e-14	0.91	Brain - Cerebellar Hemisphere
								ENSG00000272950.1	RP11-307C18.1	4.3e-14	0.84	Brain - Cortex
								ENSG00000272950.1	RP11-307C18.1	4.6e-14	0.59	Stomach
								ENSG00000272950.1	RP11-307C18.1	6.5e-14	0.66	Pituitary
								ENSG00000006453.13	BAIAP2L1	8.3e-14	-0.30	Skin - Not Sun Exposed (Suprapubic)
								ENSG00000272950.1	RP11-307C18.1	1.4e-13	0.50	Esophagus - Mucosa
								ENSG00000272950.1	RP11-307C18.1	1.5e-12	0.81	Brain - Hypothalamus
								ENSG00000272950.1	RP11-307C18.1	1.9e-12	0.79	Brain - Putamen (basal ganglia)
								ENSG00000272950.1	RP11-307C18.1	2.0e-12	0.66	Adrenal Gland
								ENSG00000272950.1	RP11-307C18.1	4.5e-12	0.76	Brain - Nucleus accumbens (basal ganglia)
								ENSG00000272950.1	RP11-307C18.1	4.5e-12	0.61	Prostate
								ENSG00000006453.13	BAIAP2L1	1.3e-11	0.40	Cells - Cultured fibroblasts
								ENSG00000272950.1	RP11-307C18.1	1.3e-11	0.76	Brain - Caudate (basal ganglia)
								ENSG00000006453.13	BAIAP2L1	1.3e-11	-0.26	Thyroid
								ENSG00000272950.1	RP11-307C18.1	2.2e-11	0.76	Uterus
								ENSG00000205356.9	TECPR1	2.5e-11	-0.25	Skin - Not Sun Exposed (Suprapubic)
								ENSG00000164713.9	BRI3	6.2e-11	0.17	Adipose - Subcutaneous
								ENSG00000272950.1	RP11-307C18.1	3.5e-10	0.45	Heart - Left Ventricle
								ENSG00000272950.1	RP11-307C18.1	4.4e-10	0.78	Brain - Spinal cord (cervical c-1)
								ENSG00000272950.1	RP11-307C18.1	5.3e-10	0.67	Small Intestine - Terminal Ileum
								ENSG00000272950.1	RP11-307C18.1	6.1e-10	0.77	Brain - Anterior cingulate cortex (BA24)
								ENSG00000164713.9	BRI3	1.0e-9	0.19	Cells - Cultured fibroblasts
								ENSG00000164713.9	BRI3	3.0e-9	-0.23	Pancreas
								ENSG00000164713.9	BRI3	8.3e-9	0.18	Artery - Tibial
								ENSG00000272950.1	RP11-307C18.1	1.4e-8	0.59	Vagina
								ENSG00000272950.1	RP11-307C18.1	5.1e-8	0.54	Liver
								ENSG00000272950.1	RP11-307C18.1	5.3e-8	0.78	Brain - Amygdala
								ENSG00000272950.1	RP11-307C18.1	6.1e-8	0.57	Brain - Hippocampus
								ENSG00000272950.1	RP11-307C18.1	1.1e-7	0.59	Minor Salivary Gland
								ENSG00000272950.1	RP11-307C18.1	1.5e-7	0.61	Ovary
								ENSG00000164713.9	BRI3	3.3e-7	0.16	Adipose - Visceral (Omentum)
								ENSG00000272950.1	RP11-307C18.1	0.0000015	0.66	Kidney - Cortex
								ENSG00000272950.1	RP11-307C18.1	0.0000016	0.77	Brain - Substantia nigra
								ENSG00000164713.9	BRI3	0.0000016	0.11	Muscle - Skeletal
								ENSG00000205356.9	TECPR1	0.0000033	-0.11	Whole Blood
								ENSG00000205356.9	TECPR1	0.0000055	-0.18	Esophagus - Mucosa
								ENSG00000205356.9	TECPR1	0.0000072	-0.15	Thyroid
								ENSG00000006453.13	BAIAP2L1	0.000012	0.19	Muscle - Skeletal
								ENSG00000164713.9	BRI3	0.000033	0.18	Artery - Aorta
								ENSG00000205356.9	TECPR1	0.000042	-0.13	Artery - Tibial
								ENSG00000205356.9	TECPR1	0.000070	-0.16	Testis
								ENSG00000164715.5	LMTK2	0.000070	-0.16	Thyroid
								ENSG00000006453.13	BAIAP2L1	0.00012	0.12	Artery - Tibial
								ENSG00000205356.9	TECPR1	0.00012	-0.14	Esophagus - Muscularis
7	rs3779195	98364050	rs1688606	98345539	-18511	0.98	-0.99	ENSG00000272950.1	RP11-307C18.1	1.6e-57	0.86	Adipose - Subcutaneous
								ENSG00000272950.1	RP11-307C18.1	1.3e-55	0.82	Artery - Tibial
								ENSG00000272950.1	RP11-307C18.1	9.7e-55	0.62	Muscle - Skeletal
								ENSG00000272950.1	RP11-307C18.1	2.1e-45	0.66	Skin - Sun Exposed (Lower leg)
								ENSG00000006453.13	BAIAP2L1	2.6e-43	-0.87	Testis
								ENSG00000272950.1	RP11-307C18.1	4.7e-43	0.93	Artery - Aorta
								ENSG00000272950.1	RP11-307C18.1	3.5e-40	0.61	Whole Blood
								ENSG00000272950.1	RP11-307C18.1	1.8e-39	0.57	Lung
								ENSG00000272950.1	RP11-307C18.1	6.7e-39	0.79	Nerve - Tibial
								ENSG00000272950.1	RP11-307C18.1	1.2e-36	0.79	Adipose - Visceral (Omentum)
								ENSG00000272950.1	RP11-307C18.1	8.7e-36	0.66	Skin - Not Sun Exposed (Suprapubic)
								ENSG00000272950.1	RP11-307C18.1	1.4e-34	0.65	Thyroid
								ENSG00000272950.1	RP11-307C18.1	3.5e-30	0.69	Esophagus - Muscularis
								ENSG00000272950.1	RP11-307C18.1	3.8e-29	0.72	Breast - Mammary Tissue
								ENSG00000164713.9	BRI3	7.0e-26	-0.83	Liver
								ENSG00000272950.1	RP11-307C18.1	3.9e-25	0.70	Esophagus - Gastroesophageal Junction
								ENSG00000272950.1	RP11-307C18.1	1.5e-24	0.69	Heart - Atrial Appendage
								ENSG00000272950.1	RP11-307C18.1	3.1e-23	0.89	Artery - Coronary
								ENSG00000272950.1	RP11-307C18.1	6.9e-21	0.47	Cells - Cultured fibroblasts
								ENSG00000006453.13	BAIAP2L1	5.0e-20	-0.29	Skin - Sun Exposed (Lower leg)
								ENSG00000272950.1	RP11-307C18.1	2.6e-18	0.55	Colon - Transverse
								ENSG00000272950.1	RP11-307C18.1	4.4e-17	0.64	Colon - Sigmoid
								ENSG00000205356.9	TECPR1	5.2e-16	-0.29	Skin - Sun Exposed (Lower leg)
								ENSG00000272950.1	RP11-307C18.1	1.0e-15	0.84	Brain - Cerebellum
								ENSG00000272950.1	RP11-307C18.1	1.2e-15	0.75	Spleen
								ENSG00000272950.1	RP11-307C18.1	1.5e-15	0.91	Brain - Frontal Cortex (BA9)
								ENSG00000272950.1	RP11-307C18.1	6.5e-15	0.91	Brain - Cerebellar Hemisphere
								ENSG00000272950.1	RP11-307C18.1	3.4e-14	0.48	Pancreas
								ENSG00000272950.1	RP11-307C18.1	3.9e-14	0.59	Stomach
								ENSG00000272950.1	RP11-307C18.1	4.0e-14	0.67	Pituitary
								ENSG00000272950.1	RP11-307C18.1	2.0e-13	0.82	Brain - Cortex
								ENSG00000272950.1	RP11-307C18.1	4.3e-13	0.49	Esophagus - Mucosa
								ENSG00000272950.1	RP11-307C18.1	2.4e-12	0.62	Prostate
								ENSG00000272950.1	RP11-307C18.1	2.7e-12	0.75	Brain - Nucleus accumbens (basal ganglia)
								ENSG00000272950.1	RP11-307C18.1	4.4e-12	0.78	Brain - Hypothalamus
								ENSG00000006453.13	BAIAP2L1	5.8e-12	-0.27	Thyroid
								ENSG00000272950.1	RP11-307C18.1	5.9e-12	0.76	Brain - Putamen (basal ganglia)
								ENSG00000272950.1	RP11-307C18.1	6.2e-12	0.63	Adrenal Gland
								ENSG00000272950.1	RP11-307C18.1	1.3e-11	0.80	Uterus
								ENSG00000272950.1	RP11-307C18.1	1.6e-11	0.75	Brain - Caudate (basal ganglia)
								ENSG00000006453.13	BAIAP2L1	2.0e-11	-0.28	Skin - Not Sun Exposed (Suprapubic)
								ENSG00000006453.13	BAIAP2L1	5.2e-11	0.39	Cells - Cultured fibroblasts
								ENSG00000164713.9	BRI3	8.3e-11	0.17	Adipose - Subcutaneous
								ENSG00000205356.9	TECPR1	1.7e-10	-0.24	Skin - Not Sun Exposed (Suprapubic)
								ENSG00000272950.1	RP11-307C18.1	4.0e-10	0.68	Small Intestine - Terminal Ileum
								ENSG00000272950.1	RP11-307C18.1	5.1e-10	0.45	Heart - Left Ventricle
								ENSG00000164713.9	BRI3	7.6e-10	0.19	Cells - Cultured fibroblasts
								ENSG00000272950.1	RP11-307C18.1	1.2e-9	0.75	Brain - Anterior cingulate cortex (BA24)
								ENSG00000164713.9	BRI3	2.1e-9	-0.23	Pancreas
								ENSG00000272950.1	RP11-307C18.1	1.6e-8	0.58	Vagina
								ENSG00000272950.1	RP11-307C18.1	1.7e-8	0.69	Brain - Spinal cord (cervical c-1)
								ENSG00000272950.1	RP11-307C18.1	2.0e-8	0.59	Brain - Hippocampus
								ENSG00000164713.9	BRI3	4.8e-8	0.17	Artery - Tibial
								ENSG00000272950.1	RP11-307C18.1	5.0e-8	0.64	Ovary
								ENSG00000272950.1	RP11-307C18.1	8.5e-8	0.75	Brain - Amygdala
								ENSG00000272950.1	RP11-307C18.1	1.3e-7	0.60	Minor Salivary Gland
								ENSG00000272950.1	RP11-307C18.1	1.7e-7	0.52	Liver
								ENSG00000205356.9	TECPR1	0.0000010	-0.11	Whole Blood
								ENSG00000272950.1	RP11-307C18.1	0.0000020	0.74	Brain - Substantia nigra
								ENSG00000164713.9	BRI3	0.0000023	0.11	Muscle - Skeletal
								ENSG00000164713.9	BRI3	0.0000028	0.15	Adipose - Visceral (Omentum)
								ENSG00000272950.1	RP11-307C18.1	0.0000030	0.62	Kidney - Cortex
								ENSG00000205356.9	TECPR1	0.0000033	-0.16	Thyroid
								ENSG00000006453.13	BAIAP2L1	0.0000038	0.20	Muscle - Skeletal
								ENSG00000205356.9	TECPR1	0.0000079	-0.18	Esophagus - Mucosa
								ENSG00000164713.9	BRI3	0.000020	0.19	Artery - Aorta
								ENSG00000205356.9	TECPR1	0.000023	-0.14	Artery - Tibial
								ENSG00000205356.9	TECPR1	0.000030	-0.15	Esophagus - Muscularis
								ENSG00000006453.13	BAIAP2L1	0.000080	0.12	Artery - Tibial
								ENSG00000205356.9	TECPR1	0.000093	-0.16	Testis
								ENSG00000164715.5	LMTK2	0.00021	-0.15	Thyroid
7	rs3779195	98364050	rs112758337	98347956	-16094	0.98	0.99	ENSG00000272950.1	RP11-307C18.1	3.1e-57	-0.88	Artery - Tibial
								ENSG00000272950.1	RP11-307C18.1	3.9e-54	-0.88	Adipose - Subcutaneous
								ENSG00000272950.1	RP11-307C18.1	2.5e-52	-0.64	Muscle - Skeletal
								ENSG00000272950.1	RP11-307C18.1	1.6e-43	-0.68	Skin - Sun Exposed (Lower leg)
								ENSG00000272950.1	RP11-307C18.1	2.6e-39	-0.59	Lung
								ENSG00000272950.1	RP11-307C18.1	1.7e-38	-0.90	Artery - Aorta
								ENSG00000272950.1	RP11-307C18.1	7.2e-38	-0.62	Whole Blood
								ENSG00000272950.1	RP11-307C18.1	7.6e-36	-0.69	Thyroid
								ENSG00000272950.1	RP11-307C18.1	3.2e-35	-0.81	Nerve - Tibial
								ENSG00000006453.13	BAIAP2L1	2.8e-34	0.84	Testis
								ENSG00000272950.1	RP11-307C18.1	2.9e-33	-0.79	Adipose - Visceral (Omentum)
								ENSG00000272950.1	RP11-307C18.1	3.6e-31	-0.65	Skin - Not Sun Exposed (Suprapubic)
								ENSG00000272950.1	RP11-307C18.1	5.9e-29	-0.75	Breast - Mammary Tissue
								ENSG00000272950.1	RP11-307C18.1	4.8e-28	-0.70	Esophagus - Muscularis
								ENSG00000164713.9	BRI3	7.6e-27	0.87	Liver
								ENSG00000272950.1	RP11-307C18.1	1.1e-22	-0.70	Esophagus - Gastroesophageal Junction
								ENSG00000272950.1	RP11-307C18.1	8.7e-22	-0.88	Artery - Coronary
								ENSG00000006453.13	BAIAP2L1	9.8e-22	0.32	Skin - Sun Exposed (Lower leg)
								ENSG00000272950.1	RP11-307C18.1	1.9e-21	-0.67	Heart - Atrial Appendage
								ENSG00000272950.1	RP11-307C18.1	2.2e-20	-0.49	Cells - Cultured fibroblasts
								ENSG00000205356.9	TECPR1	9.7e-19	0.33	Skin - Sun Exposed (Lower leg)
								ENSG00000272950.1	RP11-307C18.1	7.0e-17	-0.57	Colon - Transverse
								ENSG00000272950.1	RP11-307C18.1	9.5e-17	-0.68	Colon - Sigmoid
								ENSG00000272950.1	RP11-307C18.1	7.6e-16	-0.86	Brain - Cerebellum
								ENSG00000272950.1	RP11-307C18.1	4.4e-15	-0.95	Brain - Frontal Cortex (BA9)
								ENSG00000272950.1	RP11-307C18.1	1.5e-14	-0.52	Pancreas
								ENSG00000272950.1	RP11-307C18.1	4.1e-14	-0.76	Spleen
								ENSG00000272950.1	RP11-307C18.1	7.2e-14	-0.86	Brain - Cortex
								ENSG00000272950.1	RP11-307C18.1	1.0e-13	-0.53	Esophagus - Mucosa
								ENSG00000006453.13	BAIAP2L1	1.9e-13	0.32	Skin - Not Sun Exposed (Suprapubic)
								ENSG00000272950.1	RP11-307C18.1	8.2e-13	-0.65	Pituitary
								ENSG00000272950.1	RP11-307C18.1	1.1e-12	-0.82	Brain - Caudate (basal ganglia)
								ENSG00000272950.1	RP11-307C18.1	1.3e-12	-0.60	Stomach
								ENSG00000272950.1	RP11-307C18.1	1.6e-12	-0.89	Brain - Cerebellar Hemisphere
								ENSG00000272950.1	RP11-307C18.1	2.9e-12	-0.65	Prostate
								ENSG00000272950.1	RP11-307C18.1	3.7e-12	-0.77	Brain - Nucleus accumbens (basal ganglia)
								ENSG00000272950.1	RP11-307C18.1	4.4e-12	-0.82	Brain - Hypothalamus
								ENSG00000272950.1	RP11-307C18.1	5.1e-12	-0.79	Brain - Putamen (basal ganglia)
								ENSG00000164713.9	BRI3	5.9e-12	-0.19	Adipose - Subcutaneous
								ENSG00000272950.1	RP11-307C18.1	6.4e-12	-0.67	Adrenal Gland
								ENSG00000272950.1	RP11-307C18.1	9.5e-12	-0.84	Uterus
								ENSG00000205356.9	TECPR1	1.6e-11	0.27	Skin - Not Sun Exposed (Suprapubic)
								ENSG00000272950.1	RP11-307C18.1	2.0e-11	-0.78	Small Intestine - Terminal Ileum
								ENSG00000006453.13	BAIAP2L1	4.2e-11	-0.41	Cells - Cultured fibroblasts
								ENSG00000006453.13	BAIAP2L1	1.1e-10	0.27	Thyroid
								ENSG00000164713.9	BRI3	1.8e-10	-0.21	Cells - Cultured fibroblasts
								ENSG00000164713.9	BRI3	7.3e-10	-0.20	Artery - Tibial
								ENSG00000272950.1	RP11-307C18.1	4.4e-9	-0.73	Ovary
								ENSG00000272950.1	RP11-307C18.1	6.0e-9	-0.74	Brain - Spinal cord (cervical c-1)
								ENSG00000272950.1	RP11-307C18.1	6.6e-9	-0.44	Heart - Left Ventricle
								ENSG00000272950.1	RP11-307C18.1	7.0e-9	-0.75	Brain - Anterior cingulate cortex (BA24)
								ENSG00000272950.1	RP11-307C18.1	1.4e-8	-0.62	Brain - Hippocampus
								ENSG00000164713.9	BRI3	2.5e-8	0.23	Pancreas
								ENSG00000272950.1	RP11-307C18.1	3.0e-8	-0.59	Vagina
								ENSG00000272950.1	RP11-307C18.1	1.4e-7	-0.54	Liver
								ENSG00000272950.1	RP11-307C18.1	2.0e-7	-0.76	Brain - Amygdala
								ENSG00000272950.1	RP11-307C18.1	2.5e-7	-0.61	Minor Salivary Gland
								ENSG00000272950.1	RP11-307C18.1	4.2e-7	-0.69	Kidney - Cortex
								ENSG00000164713.9	BRI3	6.4e-7	-0.12	Muscle - Skeletal
								ENSG00000164715.5	LMTK2	0.0000040	0.12	Esophagus - Mucosa
								ENSG00000205356.9	TECPR1	0.0000045	0.17	Thyroid
								ENSG00000205356.9	TECPR1	0.0000050	0.19	Esophagus - Mucosa
								ENSG00000205356.9	TECPR1	0.0000058	0.11	Whole Blood
								ENSG00000164713.9	BRI3	0.000029	-0.14	Adipose - Visceral (Omentum)
								ENSG00000164715.5	LMTK2	0.000038	0.17	Thyroid
								ENSG00000164713.9	BRI3	0.000044	-0.19	Artery - Aorta
								ENSG00000205356.9	TECPR1	0.000053	0.15	Esophagus - Muscularis
								ENSG00000205356.9	TECPR1	0.000073	0.14	Artery - Tibial
								ENSG00000006453.13	BAIAP2L1	0.000086	-0.18	Muscle - Skeletal
7	rs3779195	98364050	rs77032872	98355009	-9041	0.98	0.99	ENSG00000272950.1	RP11-307C18.1	3.1e-57	-0.88	Artery - Tibial
								ENSG00000272950.1	RP11-307C18.1	3.9e-54	-0.88	Adipose - Subcutaneous
								ENSG00000272950.1	RP11-307C18.1	2.5e-52	-0.64	Muscle - Skeletal
								ENSG00000272950.1	RP11-307C18.1	1.6e-43	-0.68	Skin - Sun Exposed (Lower leg)
								ENSG00000272950.1	RP11-307C18.1	2.6e-39	-0.59	Lung
								ENSG00000272950.1	RP11-307C18.1	1.7e-38	-0.90	Artery - Aorta
								ENSG00000272950.1	RP11-307C18.1	7.2e-38	-0.62	Whole Blood
								ENSG00000272950.1	RP11-307C18.1	7.6e-36	-0.69	Thyroid
								ENSG00000272950.1	RP11-307C18.1	3.2e-35	-0.81	Nerve - Tibial
								ENSG00000006453.13	BAIAP2L1	2.8e-34	0.84	Testis
								ENSG00000272950.1	RP11-307C18.1	2.9e-33	-0.79	Adipose - Visceral (Omentum)
								ENSG00000272950.1	RP11-307C18.1	3.6e-31	-0.65	Skin - Not Sun Exposed (Suprapubic)
								ENSG00000272950.1	RP11-307C18.1	5.9e-29	-0.75	Breast - Mammary Tissue
								ENSG00000272950.1	RP11-307C18.1	4.8e-28	-0.70	Esophagus - Muscularis
								ENSG00000164713.9	BRI3	7.6e-27	0.87	Liver
								ENSG00000272950.1	RP11-307C18.1	1.1e-22	-0.70	Esophagus - Gastroesophageal Junction
								ENSG00000272950.1	RP11-307C18.1	8.7e-22	-0.88	Artery - Coronary
								ENSG00000006453.13	BAIAP2L1	9.8e-22	0.32	Skin - Sun Exposed (Lower leg)
								ENSG00000272950.1	RP11-307C18.1	1.9e-21	-0.67	Heart - Atrial Appendage
								ENSG00000272950.1	RP11-307C18.1	2.2e-20	-0.49	Cells - Cultured fibroblasts
								ENSG00000205356.9	TECPR1	9.7e-19	0.33	Skin - Sun Exposed (Lower leg)
								ENSG00000272950.1	RP11-307C18.1	7.0e-17	-0.57	Colon - Transverse
								ENSG00000272950.1	RP11-307C18.1	9.5e-17	-0.68	Colon - Sigmoid
								ENSG00000272950.1	RP11-307C18.1	7.6e-16	-0.86	Brain - Cerebellum
								ENSG00000272950.1	RP11-307C18.1	4.4e-15	-0.95	Brain - Frontal Cortex (BA9)
								ENSG00000272950.1	RP11-307C18.1	1.5e-14	-0.52	Pancreas
								ENSG00000272950.1	RP11-307C18.1	4.1e-14	-0.76	Spleen
								ENSG00000272950.1	RP11-307C18.1	7.2e-14	-0.86	Brain - Cortex
								ENSG00000272950.1	RP11-307C18.1	1.0e-13	-0.53	Esophagus - Mucosa
								ENSG00000006453.13	BAIAP2L1	1.9e-13	0.32	Skin - Not Sun Exposed (Suprapubic)
								ENSG00000272950.1	RP11-307C18.1	8.2e-13	-0.65	Pituitary
								ENSG00000272950.1	RP11-307C18.1	1.1e-12	-0.82	Brain - Caudate (basal ganglia)
								ENSG00000272950.1	RP11-307C18.1	1.3e-12	-0.60	Stomach
								ENSG00000272950.1	RP11-307C18.1	1.6e-12	-0.89	Brain - Cerebellar Hemisphere
								ENSG00000272950.1	RP11-307C18.1	2.9e-12	-0.65	Prostate
								ENSG00000272950.1	RP11-307C18.1	3.7e-12	-0.77	Brain - Nucleus accumbens (basal ganglia)
								ENSG00000272950.1	RP11-307C18.1	4.4e-12	-0.82	Brain - Hypothalamus
								ENSG00000272950.1	RP11-307C18.1	5.1e-12	-0.79	Brain - Putamen (basal ganglia)
								ENSG00000164713.9	BRI3	5.9e-12	-0.19	Adipose - Subcutaneous
								ENSG00000272950.1	RP11-307C18.1	6.4e-12	-0.67	Adrenal Gland
								ENSG00000272950.1	RP11-307C18.1	9.5e-12	-0.84	Uterus
								ENSG00000205356.9	TECPR1	1.6e-11	0.27	Skin - Not Sun Exposed (Suprapubic)
								ENSG00000272950.1	RP11-307C18.1	2.0e-11	-0.78	Small Intestine - Terminal Ileum
								ENSG00000006453.13	BAIAP2L1	4.2e-11	-0.41	Cells - Cultured fibroblasts
								ENSG00000006453.13	BAIAP2L1	1.1e-10	0.27	Thyroid
								ENSG00000164713.9	BRI3	1.8e-10	-0.21	Cells - Cultured fibroblasts
								ENSG00000164713.9	BRI3	7.3e-10	-0.20	Artery - Tibial
								ENSG00000272950.1	RP11-307C18.1	4.4e-9	-0.73	Ovary
								ENSG00000272950.1	RP11-307C18.1	6.0e-9	-0.74	Brain - Spinal cord (cervical c-1)
								ENSG00000272950.1	RP11-307C18.1	6.6e-9	-0.44	Heart - Left Ventricle
								ENSG00000272950.1	RP11-307C18.1	7.0e-9	-0.75	Brain - Anterior cingulate cortex (BA24)
								ENSG00000272950.1	RP11-307C18.1	1.4e-8	-0.62	Brain - Hippocampus
								ENSG00000164713.9	BRI3	2.5e-8	0.23	Pancreas
								ENSG00000272950.1	RP11-307C18.1	3.0e-8	-0.59	Vagina
								ENSG00000272950.1	RP11-307C18.1	1.4e-7	-0.54	Liver
								ENSG00000272950.1	RP11-307C18.1	2.0e-7	-0.76	Brain - Amygdala
								ENSG00000272950.1	RP11-307C18.1	2.5e-7	-0.61	Minor Salivary Gland
								ENSG00000272950.1	RP11-307C18.1	4.2e-7	-0.69	Kidney - Cortex
								ENSG00000164713.9	BRI3	6.4e-7	-0.12	Muscle - Skeletal
								ENSG00000164715.5	LMTK2	0.0000040	0.12	Esophagus - Mucosa
								ENSG00000205356.9	TECPR1	0.0000045	0.17	Thyroid
								ENSG00000205356.9	TECPR1	0.0000050	0.19	Esophagus - Mucosa
								ENSG00000205356.9	TECPR1	0.0000058	0.11	Whole Blood
								ENSG00000164713.9	BRI3	0.000029	-0.14	Adipose - Visceral (Omentum)
								ENSG00000164715.5	LMTK2	0.000038	0.17	Thyroid
								ENSG00000164713.9	BRI3	0.000044	-0.19	Artery - Aorta
								ENSG00000205356.9	TECPR1	0.000053	0.15	Esophagus - Muscularis
								ENSG00000205356.9	TECPR1	0.000073	0.14	Artery - Tibial
								ENSG00000006453.13	BAIAP2L1	0.000086	-0.18	Muscle - Skeletal
7	rs3779195	98364050	rs3779196	98360794	-3256	0.98	-0.99	ENSG00000272950.1	RP11-307C18.1	1.6e-57	0.86	Adipose - Subcutaneous
								ENSG00000272950.1	RP11-307C18.1	1.3e-55	0.82	Artery - Tibial
								ENSG00000272950.1	RP11-307C18.1	9.7e-55	0.62	Muscle - Skeletal
								ENSG00000272950.1	RP11-307C18.1	2.1e-45	0.66	Skin - Sun Exposed (Lower leg)
								ENSG00000006453.13	BAIAP2L1	2.6e-43	-0.87	Testis
								ENSG00000272950.1	RP11-307C18.1	4.7e-43	0.93	Artery - Aorta
								ENSG00000272950.1	RP11-307C18.1	3.5e-40	0.61	Whole Blood
								ENSG00000272950.1	RP11-307C18.1	1.8e-39	0.57	Lung
								ENSG00000272950.1	RP11-307C18.1	6.7e-39	0.79	Nerve - Tibial
								ENSG00000272950.1	RP11-307C18.1	1.2e-36	0.79	Adipose - Visceral (Omentum)
								ENSG00000272950.1	RP11-307C18.1	8.7e-36	0.66	Skin - Not Sun Exposed (Suprapubic)
								ENSG00000272950.1	RP11-307C18.1	1.4e-34	0.65	Thyroid
								ENSG00000272950.1	RP11-307C18.1	3.5e-30	0.69	Esophagus - Muscularis
								ENSG00000272950.1	RP11-307C18.1	3.8e-29	0.72	Breast - Mammary Tissue
								ENSG00000164713.9	BRI3	7.0e-26	-0.83	Liver
								ENSG00000272950.1	RP11-307C18.1	3.9e-25	0.70	Esophagus - Gastroesophageal Junction
								ENSG00000272950.1	RP11-307C18.1	1.5e-24	0.69	Heart - Atrial Appendage
								ENSG00000272950.1	RP11-307C18.1	3.1e-23	0.89	Artery - Coronary
								ENSG00000272950.1	RP11-307C18.1	6.9e-21	0.47	Cells - Cultured fibroblasts
								ENSG00000006453.13	BAIAP2L1	5.0e-20	-0.29	Skin - Sun Exposed (Lower leg)
								ENSG00000272950.1	RP11-307C18.1	2.6e-18	0.55	Colon - Transverse
								ENSG00000272950.1	RP11-307C18.1	4.4e-17	0.64	Colon - Sigmoid
								ENSG00000205356.9	TECPR1	5.2e-16	-0.29	Skin - Sun Exposed (Lower leg)
								ENSG00000272950.1	RP11-307C18.1	1.0e-15	0.84	Brain - Cerebellum
								ENSG00000272950.1	RP11-307C18.1	1.2e-15	0.75	Spleen
								ENSG00000272950.1	RP11-307C18.1	1.5e-15	0.91	Brain - Frontal Cortex (BA9)
								ENSG00000272950.1	RP11-307C18.1	6.5e-15	0.91	Brain - Cerebellar Hemisphere
								ENSG00000272950.1	RP11-307C18.1	3.4e-14	0.48	Pancreas
								ENSG00000272950.1	RP11-307C18.1	3.9e-14	0.59	Stomach
								ENSG00000272950.1	RP11-307C18.1	4.0e-14	0.67	Pituitary
								ENSG00000272950.1	RP11-307C18.1	2.0e-13	0.82	Brain - Cortex
								ENSG00000272950.1	RP11-307C18.1	4.3e-13	0.49	Esophagus - Mucosa
								ENSG00000272950.1	RP11-307C18.1	2.4e-12	0.62	Prostate
								ENSG00000272950.1	RP11-307C18.1	2.7e-12	0.75	Brain - Nucleus accumbens (basal ganglia)
								ENSG00000272950.1	RP11-307C18.1	4.4e-12	0.78	Brain - Hypothalamus
								ENSG00000006453.13	BAIAP2L1	5.8e-12	-0.27	Thyroid
								ENSG00000272950.1	RP11-307C18.1	5.9e-12	0.76	Brain - Putamen (basal ganglia)
								ENSG00000272950.1	RP11-307C18.1	6.2e-12	0.63	Adrenal Gland
								ENSG00000272950.1	RP11-307C18.1	1.3e-11	0.80	Uterus
								ENSG00000272950.1	RP11-307C18.1	1.6e-11	0.75	Brain - Caudate (basal ganglia)
								ENSG00000006453.13	BAIAP2L1	2.0e-11	-0.28	Skin - Not Sun Exposed (Suprapubic)
								ENSG00000006453.13	BAIAP2L1	5.2e-11	0.39	Cells - Cultured fibroblasts
								ENSG00000164713.9	BRI3	8.3e-11	0.17	Adipose - Subcutaneous
								ENSG00000205356.9	TECPR1	1.7e-10	-0.24	Skin - Not Sun Exposed (Suprapubic)
								ENSG00000272950.1	RP11-307C18.1	4.0e-10	0.68	Small Intestine - Terminal Ileum
								ENSG00000272950.1	RP11-307C18.1	5.1e-10	0.45	Heart - Left Ventricle
								ENSG00000164713.9	BRI3	7.6e-10	0.19	Cells - Cultured fibroblasts
								ENSG00000272950.1	RP11-307C18.1	1.2e-9	0.75	Brain - Anterior cingulate cortex (BA24)
								ENSG00000164713.9	BRI3	2.1e-9	-0.23	Pancreas
								ENSG00000272950.1	RP11-307C18.1	1.6e-8	0.58	Vagina
								ENSG00000272950.1	RP11-307C18.1	1.7e-8	0.69	Brain - Spinal cord (cervical c-1)
								ENSG00000272950.1	RP11-307C18.1	2.0e-8	0.59	Brain - Hippocampus
								ENSG00000164713.9	BRI3	4.8e-8	0.17	Artery - Tibial
								ENSG00000272950.1	RP11-307C18.1	5.0e-8	0.64	Ovary
								ENSG00000272950.1	RP11-307C18.1	8.5e-8	0.75	Brain - Amygdala
								ENSG00000272950.1	RP11-307C18.1	1.3e-7	0.60	Minor Salivary Gland
								ENSG00000272950.1	RP11-307C18.1	1.7e-7	0.52	Liver
								ENSG00000205356.9	TECPR1	0.0000010	-0.11	Whole Blood
								ENSG00000272950.1	RP11-307C18.1	0.0000020	0.74	Brain - Substantia nigra
								ENSG00000164713.9	BRI3	0.0000023	0.11	Muscle - Skeletal
								ENSG00000164713.9	BRI3	0.0000028	0.15	Adipose - Visceral (Omentum)
								ENSG00000272950.1	RP11-307C18.1	0.0000030	0.62	Kidney - Cortex
								ENSG00000205356.9	TECPR1	0.0000033	-0.16	Thyroid
								ENSG00000006453.13	BAIAP2L1	0.0000038	0.20	Muscle - Skeletal
								ENSG00000205356.9	TECPR1	0.0000079	-0.18	Esophagus - Mucosa
								ENSG00000164713.9	BRI3	0.000020	0.19	Artery - Aorta
								ENSG00000205356.9	TECPR1	0.000023	-0.14	Artery - Tibial
								ENSG00000205356.9	TECPR1	0.000030	-0.15	Esophagus - Muscularis
								ENSG00000006453.13	BAIAP2L1	0.000080	0.12	Artery - Tibial
								ENSG00000205356.9	TECPR1	0.000093	-0.16	Testis
								ENSG00000164715.5	LMTK2	0.00021	-0.15	Thyroid
7	rs3779195	98364050	rs6965424	98361813	-2237	0.98	-0.99	ENSG00000272950.1	RP11-307C18.1	1.6e-57	0.86	Adipose - Subcutaneous
								ENSG00000272950.1	RP11-307C18.1	1.3e-55	0.82	Artery - Tibial
								ENSG00000272950.1	RP11-307C18.1	9.7e-55	0.62	Muscle - Skeletal
								ENSG00000272950.1	RP11-307C18.1	2.1e-45	0.66	Skin - Sun Exposed (Lower leg)
								ENSG00000006453.13	BAIAP2L1	2.6e-43	-0.87	Testis
								ENSG00000272950.1	RP11-307C18.1	4.7e-43	0.93	Artery - Aorta
								ENSG00000272950.1	RP11-307C18.1	3.5e-40	0.61	Whole Blood
								ENSG00000272950.1	RP11-307C18.1	1.8e-39	0.57	Lung
								ENSG00000272950.1	RP11-307C18.1	6.7e-39	0.79	Nerve - Tibial
								ENSG00000272950.1	RP11-307C18.1	1.2e-36	0.79	Adipose - Visceral (Omentum)
								ENSG00000272950.1	RP11-307C18.1	8.7e-36	0.66	Skin - Not Sun Exposed (Suprapubic)
								ENSG00000272950.1	RP11-307C18.1	1.4e-34	0.65	Thyroid
								ENSG00000272950.1	RP11-307C18.1	3.5e-30	0.69	Esophagus - Muscularis
								ENSG00000272950.1	RP11-307C18.1	3.8e-29	0.72	Breast - Mammary Tissue
								ENSG00000164713.9	BRI3	7.0e-26	-0.83	Liver
								ENSG00000272950.1	RP11-307C18.1	3.9e-25	0.70	Esophagus - Gastroesophageal Junction
								ENSG00000272950.1	RP11-307C18.1	1.5e-24	0.69	Heart - Atrial Appendage
								ENSG00000272950.1	RP11-307C18.1	3.1e-23	0.89	Artery - Coronary
								ENSG00000272950.1	RP11-307C18.1	6.9e-21	0.47	Cells - Cultured fibroblasts
								ENSG00000006453.13	BAIAP2L1	5.0e-20	-0.29	Skin - Sun Exposed (Lower leg)
								ENSG00000272950.1	RP11-307C18.1	2.6e-18	0.55	Colon - Transverse
								ENSG00000272950.1	RP11-307C18.1	4.4e-17	0.64	Colon - Sigmoid
								ENSG00000205356.9	TECPR1	5.2e-16	-0.29	Skin - Sun Exposed (Lower leg)
								ENSG00000272950.1	RP11-307C18.1	1.0e-15	0.84	Brain - Cerebellum
								ENSG00000272950.1	RP11-307C18.1	1.2e-15	0.75	Spleen
								ENSG00000272950.1	RP11-307C18.1	1.5e-15	0.91	Brain - Frontal Cortex (BA9)
								ENSG00000272950.1	RP11-307C18.1	6.5e-15	0.91	Brain - Cerebellar Hemisphere
								ENSG00000272950.1	RP11-307C18.1	3.4e-14	0.48	Pancreas
								ENSG00000272950.1	RP11-307C18.1	3.9e-14	0.59	Stomach
								ENSG00000272950.1	RP11-307C18.1	4.0e-14	0.67	Pituitary
								ENSG00000272950.1	RP11-307C18.1	2.0e-13	0.82	Brain - Cortex
								ENSG00000272950.1	RP11-307C18.1	4.3e-13	0.49	Esophagus - Mucosa
								ENSG00000272950.1	RP11-307C18.1	2.4e-12	0.62	Prostate
								ENSG00000272950.1	RP11-307C18.1	2.7e-12	0.75	Brain - Nucleus accumbens (basal ganglia)
								ENSG00000272950.1	RP11-307C18.1	4.4e-12	0.78	Brain - Hypothalamus
								ENSG00000006453.13	BAIAP2L1	5.8e-12	-0.27	Thyroid
								ENSG00000272950.1	RP11-307C18.1	5.9e-12	0.76	Brain - Putamen (basal ganglia)
								ENSG00000272950.1	RP11-307C18.1	6.2e-12	0.63	Adrenal Gland
								ENSG00000272950.1	RP11-307C18.1	1.3e-11	0.80	Uterus
								ENSG00000272950.1	RP11-307C18.1	1.6e-11	0.75	Brain - Caudate (basal ganglia)
								ENSG00000006453.13	BAIAP2L1	2.0e-11	-0.28	Skin - Not Sun Exposed (Suprapubic)
								ENSG00000006453.13	BAIAP2L1	5.2e-11	0.39	Cells - Cultured fibroblasts
								ENSG00000164713.9	BRI3	8.3e-11	0.17	Adipose - Subcutaneous
								ENSG00000205356.9	TECPR1	1.7e-10	-0.24	Skin - Not Sun Exposed (Suprapubic)
								ENSG00000272950.1	RP11-307C18.1	4.0e-10	0.68	Small Intestine - Terminal Ileum
								ENSG00000272950.1	RP11-307C18.1	5.1e-10	0.45	Heart - Left Ventricle
								ENSG00000164713.9	BRI3	7.6e-10	0.19	Cells - Cultured fibroblasts
								ENSG00000272950.1	RP11-307C18.1	1.2e-9	0.75	Brain - Anterior cingulate cortex (BA24)
								ENSG00000164713.9	BRI3	2.1e-9	-0.23	Pancreas
								ENSG00000272950.1	RP11-307C18.1	1.6e-8	0.58	Vagina
								ENSG00000272950.1	RP11-307C18.1	1.7e-8	0.69	Brain - Spinal cord (cervical c-1)
								ENSG00000272950.1	RP11-307C18.1	2.0e-8	0.59	Brain - Hippocampus
								ENSG00000164713.9	BRI3	4.8e-8	0.17	Artery - Tibial
								ENSG00000272950.1	RP11-307C18.1	5.0e-8	0.64	Ovary
								ENSG00000272950.1	RP11-307C18.1	8.5e-8	0.75	Brain - Amygdala
								ENSG00000272950.1	RP11-307C18.1	1.3e-7	0.60	Minor Salivary Gland
								ENSG00000272950.1	RP11-307C18.1	1.7e-7	0.52	Liver
								ENSG00000205356.9	TECPR1	0.0000010	-0.11	Whole Blood
								ENSG00000272950.1	RP11-307C18.1	0.0000020	0.74	Brain - Substantia nigra
								ENSG00000164713.9	BRI3	0.0000023	0.11	Muscle - Skeletal
								ENSG00000164713.9	BRI3	0.0000028	0.15	Adipose - Visceral (Omentum)
								ENSG00000272950.1	RP11-307C18.1	0.0000030	0.62	Kidney - Cortex
								ENSG00000205356.9	TECPR1	0.0000033	-0.16	Thyroid
								ENSG00000006453.13	BAIAP2L1	0.0000038	0.20	Muscle - Skeletal
								ENSG00000205356.9	TECPR1	0.0000079	-0.18	Esophagus - Mucosa
								ENSG00000164713.9	BRI3	0.000020	0.19	Artery - Aorta
								ENSG00000205356.9	TECPR1	0.000023	-0.14	Artery - Tibial
								ENSG00000205356.9	TECPR1	0.000030	-0.15	Esophagus - Muscularis
								ENSG00000006453.13	BAIAP2L1	0.000080	0.12	Artery - Tibial
								ENSG00000205356.9	TECPR1	0.000093	-0.16	Testis
								ENSG00000164715.5	LMTK2	0.00021	-0.15	Thyroid
7	rs3779195	98364050	rs4268041	98376226	12176	0.91	-0.98	ENSG00000272950.1	RP11-307C18.1	3.2e-53	0.84	Adipose - Subcutaneous
								ENSG00000272950.1	RP11-307C18.1	4.9e-52	0.61	Muscle - Skeletal
								ENSG00000272950.1	RP11-307C18.1	3.0e-51	0.80	Artery - Tibial
								ENSG00000272950.1	RP11-307C18.1	3.5e-42	0.64	Skin - Sun Exposed (Lower leg)
								ENSG00000006453.13	BAIAP2L1	3.3e-39	-0.84	Testis
								ENSG00000272950.1	RP11-307C18.1	4.5e-37	0.78	Nerve - Tibial
								ENSG00000272950.1	RP11-307C18.1	9.4e-37	0.59	Whole Blood
								ENSG00000272950.1	RP11-307C18.1	2.3e-36	0.56	Lung
								ENSG00000272950.1	RP11-307C18.1	2.6e-34	0.78	Adipose - Visceral (Omentum)
								ENSG00000272950.1	RP11-307C18.1	4.6e-34	0.86	Artery - Aorta
								ENSG00000272950.1	RP11-307C18.1	1.2e-31	0.63	Skin - Not Sun Exposed (Suprapubic)
								ENSG00000272950.1	RP11-307C18.1	4.0e-30	0.61	Thyroid
								ENSG00000272950.1	RP11-307C18.1	3.0e-27	0.70	Breast - Mammary Tissue
								ENSG00000272950.1	RP11-307C18.1	7.0e-26	0.64	Esophagus - Muscularis
								ENSG00000272950.1	RP11-307C18.1	1.9e-22	0.66	Esophagus - Gastroesophageal Junction
								ENSG00000272950.1	RP11-307C18.1	2.0e-22	0.87	Artery - Coronary
								ENSG00000164713.9	BRI3	2.2e-22	-0.78	Liver
								ENSG00000272950.1	RP11-307C18.1	3.5e-22	0.68	Heart - Atrial Appendage
								ENSG00000272950.1	RP11-307C18.1	2.2e-21	0.49	Cells - Cultured fibroblasts
								ENSG00000006453.13	BAIAP2L1	6.5e-18	-0.28	Skin - Sun Exposed (Lower leg)
								ENSG00000272950.1	RP11-307C18.1	1.3e-16	0.52	Colon - Transverse
								ENSG00000272950.1	RP11-307C18.1	1.6e-16	0.63	Colon - Sigmoid
								ENSG00000272950.1	RP11-307C18.1	4.4e-15	0.91	Brain - Frontal Cortex (BA9)
								ENSG00000272950.1	RP11-307C18.1	2.1e-14	0.80	Brain - Cerebellum
								ENSG00000272950.1	RP11-307C18.1	2.2e-14	0.72	Spleen
								ENSG00000272950.1	RP11-307C18.1	3.3e-14	0.68	Pituitary
								ENSG00000205356.9	TECPR1	1.2e-13	-0.27	Skin - Sun Exposed (Lower leg)
								ENSG00000272950.1	RP11-307C18.1	1.8e-13	0.46	Pancreas
								ENSG00000272950.1	RP11-307C18.1	1.8e-13	0.85	Brain - Cerebellar Hemisphere
								ENSG00000272950.1	RP11-307C18.1	4.5e-13	0.49	Esophagus - Mucosa
								ENSG00000272950.1	RP11-307C18.1	5.6e-13	0.56	Stomach
								ENSG00000272950.1	RP11-307C18.1	4.5e-12	0.78	Brain - Cortex
								ENSG00000272950.1	RP11-307C18.1	5.9e-12	0.61	Prostate
								ENSG00000272950.1	RP11-307C18.1	4.0e-11	0.82	Uterus
								ENSG00000272950.1	RP11-307C18.1	6.7e-11	0.74	Brain - Putamen (basal ganglia)
								ENSG00000006453.13	BAIAP2L1	1.3e-10	-0.27	Skin - Not Sun Exposed (Suprapubic)
								ENSG00000272950.1	RP11-307C18.1	1.3e-10	0.72	Brain - Nucleus accumbens (basal ganglia)
								ENSG00000272950.1	RP11-307C18.1	1.3e-10	0.74	Brain - Hypothalamus
								ENSG00000272950.1	RP11-307C18.1	2.1e-10	0.73	Brain - Caudate (basal ganglia)
								ENSG00000272950.1	RP11-307C18.1	3.8e-10	0.69	Small Intestine - Terminal Ileum
								ENSG00000272950.1	RP11-307C18.1	5.1e-10	0.77	Brain - Anterior cingulate cortex (BA24)
								ENSG00000272950.1	RP11-307C18.1	6.4e-10	0.58	Adrenal Gland
								ENSG00000006453.13	BAIAP2L1	7.5e-10	-0.25	Thyroid
								ENSG00000164713.9	BRI3	1.0e-9	0.19	Cells - Cultured fibroblasts
								ENSG00000006453.13	BAIAP2L1	1.3e-9	0.37	Cells - Cultured fibroblasts
								ENSG00000164713.9	BRI3	2.1e-9	0.16	Adipose - Subcutaneous
								ENSG00000205356.9	TECPR1	4.8e-9	-0.22	Skin - Not Sun Exposed (Suprapubic)
								ENSG00000164713.9	BRI3	6.7e-9	-0.23	Pancreas
								ENSG00000272950.1	RP11-307C18.1	1.6e-8	0.69	Brain - Spinal cord (cervical c-1)
								ENSG00000272950.1	RP11-307C18.1	1.7e-8	0.42	Heart - Left Ventricle
								ENSG00000164713.9	BRI3	2.1e-8	0.17	Artery - Tibial
								ENSG00000272950.1	RP11-307C18.1	4.1e-8	0.56	Vagina
								ENSG00000272950.1	RP11-307C18.1	4.9e-8	0.64	Ovary
								ENSG00000272950.1	RP11-307C18.1	2.0e-7	0.82	Brain - Substantia nigra
								ENSG00000272950.1	RP11-307C18.1	2.3e-7	0.59	Minor Salivary Gland
								ENSG00000272950.1	RP11-307C18.1	4.4e-7	0.50	Liver
								ENSG00000164713.9	BRI3	4.9e-7	0.16	Adipose - Visceral (Omentum)
								ENSG00000272950.1	RP11-307C18.1	9.1e-7	0.70	Brain - Amygdala
								ENSG00000272950.1	RP11-307C18.1	0.0000015	0.51	Brain - Hippocampus
								ENSG00000164713.9	BRI3	0.0000018	0.11	Muscle - Skeletal
								ENSG00000006453.13	BAIAP2L1	0.0000021	0.20	Muscle - Skeletal
								ENSG00000205356.9	TECPR1	0.0000049	-0.11	Whole Blood
								ENSG00000205356.9	TECPR1	0.000016	-0.17	Esophagus - Mucosa
								ENSG00000205356.9	TECPR1	0.000092	-0.13	Artery - Tibial
								ENSG00000205356.9	TECPR1	0.00011	-0.14	Esophagus - Muscularis
7	rs3779195	98364050	rs5886063	98378229	14179	0.95	-0.99	ENSG00000272950.1	RP11-307C18.1	7.0e-59	0.88	Adipose - Subcutaneous
								ENSG00000272950.1	RP11-307C18.1	3.2e-58	0.64	Muscle - Skeletal
								ENSG00000272950.1	RP11-307C18.1	1.7e-56	0.83	Artery - Tibial
								ENSG00000272950.1	RP11-307C18.1	1.1e-47	0.68	Skin - Sun Exposed (Lower leg)
								ENSG00000006453.13	BAIAP2L1	2.2e-41	-0.86	Testis
								ENSG00000272950.1	RP11-307C18.1	7.9e-41	0.61	Whole Blood
								ENSG00000272950.1	RP11-307C18.1	9.6e-41	0.90	Artery - Aorta
								ENSG00000272950.1	RP11-307C18.1	1.3e-39	0.57	Lung
								ENSG00000272950.1	RP11-307C18.1	4.0e-37	0.79	Nerve - Tibial
								ENSG00000272950.1	RP11-307C18.1	9.1e-36	0.78	Adipose - Visceral (Omentum)
								ENSG00000272950.1	RP11-307C18.1	3.9e-34	0.65	Thyroid
								ENSG00000272950.1	RP11-307C18.1	3.9e-34	0.65	Skin - Not Sun Exposed (Suprapubic)
								ENSG00000272950.1	RP11-307C18.1	9.2e-30	0.73	Breast - Mammary Tissue
								ENSG00000272950.1	RP11-307C18.1	7.7e-29	0.68	Esophagus - Muscularis
								ENSG00000164713.9	BRI3	3.7e-28	-0.85	Liver
								ENSG00000272950.1	RP11-307C18.1	1.7e-23	0.68	Esophagus - Gastroesophageal Junction
								ENSG00000272950.1	RP11-307C18.1	4.7e-23	0.50	Cells - Cultured fibroblasts
								ENSG00000272950.1	RP11-307C18.1	5.3e-23	0.68	Heart - Atrial Appendage
								ENSG00000272950.1	RP11-307C18.1	2.6e-22	0.86	Artery - Coronary
								ENSG00000006453.13	BAIAP2L1	6.5e-22	-0.31	Skin - Sun Exposed (Lower leg)
								ENSG00000272950.1	RP11-307C18.1	1.3e-17	0.54	Colon - Transverse
								ENSG00000272950.1	RP11-307C18.1	2.8e-17	0.64	Colon - Sigmoid
								ENSG00000205356.9	TECPR1	9.3e-17	-0.30	Skin - Sun Exposed (Lower leg)
								ENSG00000272950.1	RP11-307C18.1	2.7e-16	0.87	Brain - Cerebellum
								ENSG00000272950.1	RP11-307C18.1	4.7e-16	0.94	Brain - Frontal Cortex (BA9)
								ENSG00000272950.1	RP11-307C18.1	2.3e-15	0.73	Spleen
								ENSG00000272950.1	RP11-307C18.1	4.4e-15	0.93	Brain - Cerebellar Hemisphere
								ENSG00000272950.1	RP11-307C18.1	4.9e-15	0.50	Pancreas
								ENSG00000272950.1	RP11-307C18.1	1.2e-14	0.61	Stomach
								ENSG00000272950.1	RP11-307C18.1	6.2e-14	0.85	Brain - Cortex
								ENSG00000272950.1	RP11-307C18.1	7.6e-14	0.51	Esophagus - Mucosa
								ENSG00000272950.1	RP11-307C18.1	8.1e-14	0.67	Pituitary
								ENSG00000006453.13	BAIAP2L1	7.1e-13	-0.30	Skin - Not Sun Exposed (Suprapubic)
								ENSG00000272950.1	RP11-307C18.1	1.1e-12	0.81	Brain - Hypothalamus
								ENSG00000272950.1	RP11-307C18.1	1.8e-12	0.77	Brain - Nucleus accumbens (basal ganglia)
								ENSG00000272950.1	RP11-307C18.1	2.5e-12	0.79	Brain - Caudate (basal ganglia)
								ENSG00000272950.1	RP11-307C18.1	4.4e-12	0.61	Prostate
								ENSG00000272950.1	RP11-307C18.1	5.4e-12	0.65	Adrenal Gland
								ENSG00000272950.1	RP11-307C18.1	5.9e-12	0.76	Brain - Putamen (basal ganglia)
								ENSG00000272950.1	RP11-307C18.1	1.3e-11	0.80	Uterus
								ENSG00000006453.13	BAIAP2L1	2.1e-11	0.40	Cells - Cultured fibroblasts
								ENSG00000205356.9	TECPR1	4.3e-11	-0.25	Skin - Not Sun Exposed (Suprapubic)
								ENSG00000272950.1	RP11-307C18.1	4.7e-11	0.70	Small Intestine - Terminal Ileum
								ENSG00000164713.9	BRI3	6.2e-11	0.17	Adipose - Subcutaneous
								ENSG00000006453.13	BAIAP2L1	6.9e-11	-0.26	Thyroid
								ENSG00000272950.1	RP11-307C18.1	1.6e-10	0.46	Heart - Left Ventricle
								ENSG00000164713.9	BRI3	1.8e-10	0.20	Cells - Cultured fibroblasts
								ENSG00000272950.1	RP11-307C18.1	1.2e-9	0.75	Brain - Anterior cingulate cortex (BA24)
								ENSG00000164713.9	BRI3	1.5e-9	-0.24	Pancreas
								ENSG00000272950.1	RP11-307C18.1	6.4e-9	0.73	Brain - Spinal cord (cervical c-1)
								ENSG00000164713.9	BRI3	8.1e-9	0.18	Artery - Tibial
								ENSG00000272950.1	RP11-307C18.1	1.7e-8	0.67	Ovary
								ENSG00000272950.1	RP11-307C18.1	2.0e-8	0.59	Brain - Hippocampus
								ENSG00000272950.1	RP11-307C18.1	2.8e-8	0.58	Vagina
								ENSG00000272950.1	RP11-307C18.1	3.4e-8	0.54	Liver
								ENSG00000272950.1	RP11-307C18.1	8.7e-8	0.78	Brain - Amygdala
								ENSG00000272950.1	RP11-307C18.1	3.7e-7	0.56	Minor Salivary Gland
								ENSG00000164713.9	BRI3	0.0000012	0.11	Muscle - Skeletal
								ENSG00000205356.9	TECPR1	0.0000013	-0.11	Whole Blood
								ENSG00000272950.1	RP11-307C18.1	0.0000015	0.66	Kidney - Cortex
								ENSG00000272950.1	RP11-307C18.1	0.0000016	0.77	Brain - Substantia nigra
								ENSG00000205356.9	TECPR1	0.0000031	-0.19	Esophagus - Mucosa
								ENSG00000205356.9	TECPR1	0.0000037	-0.16	Thyroid
								ENSG00000006453.13	BAIAP2L1	0.0000048	0.20	Muscle - Skeletal
								ENSG00000164713.9	BRI3	0.0000061	0.15	Adipose - Visceral (Omentum)
								ENSG00000164713.9	BRI3	0.000032	0.19	Artery - Aorta
								ENSG00000205356.9	TECPR1	0.000042	-0.13	Artery - Tibial
								ENSG00000164715.5	LMTK2	0.000052	-0.16	Thyroid
								ENSG00000164715.5	LMTK2	0.000075	-0.097	Esophagus - Mucosa
								ENSG00000205356.9	TECPR1	0.000096	-0.16	Testis
								ENSG00000006453.13	BAIAP2L1	0.00012	0.12	Artery - Tibial
								ENSG00000205356.9	TECPR1	0.00014	-0.14	Esophagus - Muscularis
7	rs3779195	98364050	rs10953259	98383795	19745	0.95	-0.98	ENSG00000272950.1	RP11-307C18.1	7.0e-59	0.88	Adipose - Subcutaneous
								ENSG00000272950.1	RP11-307C18.1	3.2e-58	0.64	Muscle - Skeletal
								ENSG00000272950.1	RP11-307C18.1	1.7e-56	0.83	Artery - Tibial
								ENSG00000272950.1	RP11-307C18.1	1.1e-47	0.68	Skin - Sun Exposed (Lower leg)
								ENSG00000006453.13	BAIAP2L1	2.2e-41	-0.86	Testis
								ENSG00000272950.1	RP11-307C18.1	7.9e-41	0.61	Whole Blood
								ENSG00000272950.1	RP11-307C18.1	9.6e-41	0.90	Artery - Aorta
								ENSG00000272950.1	RP11-307C18.1	1.3e-39	0.57	Lung
								ENSG00000272950.1	RP11-307C18.1	4.0e-37	0.79	Nerve - Tibial
								ENSG00000272950.1	RP11-307C18.1	9.1e-36	0.78	Adipose - Visceral (Omentum)
								ENSG00000272950.1	RP11-307C18.1	3.9e-34	0.65	Thyroid
								ENSG00000272950.1	RP11-307C18.1	3.9e-34	0.65	Skin - Not Sun Exposed (Suprapubic)
								ENSG00000272950.1	RP11-307C18.1	9.2e-30	0.73	Breast - Mammary Tissue
								ENSG00000272950.1	RP11-307C18.1	7.7e-29	0.68	Esophagus - Muscularis
								ENSG00000164713.9	BRI3	3.7e-28	-0.85	Liver
								ENSG00000272950.1	RP11-307C18.1	1.7e-23	0.68	Esophagus - Gastroesophageal Junction
								ENSG00000272950.1	RP11-307C18.1	4.7e-23	0.50	Cells - Cultured fibroblasts
								ENSG00000272950.1	RP11-307C18.1	5.3e-23	0.68	Heart - Atrial Appendage
								ENSG00000272950.1	RP11-307C18.1	2.6e-22	0.86	Artery - Coronary
								ENSG00000006453.13	BAIAP2L1	6.5e-22	-0.31	Skin - Sun Exposed (Lower leg)
								ENSG00000272950.1	RP11-307C18.1	1.3e-17	0.54	Colon - Transverse
								ENSG00000272950.1	RP11-307C18.1	2.8e-17	0.64	Colon - Sigmoid
								ENSG00000205356.9	TECPR1	9.3e-17	-0.30	Skin - Sun Exposed (Lower leg)
								ENSG00000272950.1	RP11-307C18.1	2.7e-16	0.87	Brain - Cerebellum
								ENSG00000272950.1	RP11-307C18.1	4.7e-16	0.94	Brain - Frontal Cortex (BA9)
								ENSG00000272950.1	RP11-307C18.1	2.3e-15	0.73	Spleen
								ENSG00000272950.1	RP11-307C18.1	4.4e-15	0.93	Brain - Cerebellar Hemisphere
								ENSG00000272950.1	RP11-307C18.1	4.9e-15	0.50	Pancreas
								ENSG00000272950.1	RP11-307C18.1	1.2e-14	0.61	Stomach
								ENSG00000272950.1	RP11-307C18.1	6.2e-14	0.85	Brain - Cortex
								ENSG00000272950.1	RP11-307C18.1	7.6e-14	0.51	Esophagus - Mucosa
								ENSG00000272950.1	RP11-307C18.1	8.1e-14	0.67	Pituitary
								ENSG00000006453.13	BAIAP2L1	7.1e-13	-0.30	Skin - Not Sun Exposed (Suprapubic)
								ENSG00000272950.1	RP11-307C18.1	1.1e-12	0.81	Brain - Hypothalamus
								ENSG00000272950.1	RP11-307C18.1	1.8e-12	0.77	Brain - Nucleus accumbens (basal ganglia)
								ENSG00000272950.1	RP11-307C18.1	2.5e-12	0.79	Brain - Caudate (basal ganglia)
								ENSG00000272950.1	RP11-307C18.1	4.4e-12	0.61	Prostate
								ENSG00000272950.1	RP11-307C18.1	5.4e-12	0.65	Adrenal Gland
								ENSG00000272950.1	RP11-307C18.1	5.9e-12	0.76	Brain - Putamen (basal ganglia)
								ENSG00000272950.1	RP11-307C18.1	1.3e-11	0.80	Uterus
								ENSG00000006453.13	BAIAP2L1	2.1e-11	0.40	Cells - Cultured fibroblasts
								ENSG00000205356.9	TECPR1	4.3e-11	-0.25	Skin - Not Sun Exposed (Suprapubic)
								ENSG00000272950.1	RP11-307C18.1	4.7e-11	0.70	Small Intestine - Terminal Ileum
								ENSG00000164713.9	BRI3	6.2e-11	0.17	Adipose - Subcutaneous
								ENSG00000006453.13	BAIAP2L1	6.9e-11	-0.26	Thyroid
								ENSG00000272950.1	RP11-307C18.1	1.6e-10	0.46	Heart - Left Ventricle
								ENSG00000164713.9	BRI3	1.8e-10	0.20	Cells - Cultured fibroblasts
								ENSG00000272950.1	RP11-307C18.1	1.2e-9	0.75	Brain - Anterior cingulate cortex (BA24)
								ENSG00000164713.9	BRI3	1.5e-9	-0.24	Pancreas
								ENSG00000272950.1	RP11-307C18.1	6.4e-9	0.73	Brain - Spinal cord (cervical c-1)
								ENSG00000164713.9	BRI3	8.1e-9	0.18	Artery - Tibial
								ENSG00000272950.1	RP11-307C18.1	1.7e-8	0.67	Ovary
								ENSG00000272950.1	RP11-307C18.1	2.0e-8	0.59	Brain - Hippocampus
								ENSG00000272950.1	RP11-307C18.1	2.8e-8	0.58	Vagina
								ENSG00000272950.1	RP11-307C18.1	3.4e-8	0.54	Liver
								ENSG00000272950.1	RP11-307C18.1	8.7e-8	0.78	Brain - Amygdala
								ENSG00000272950.1	RP11-307C18.1	3.7e-7	0.56	Minor Salivary Gland
								ENSG00000164713.9	BRI3	0.0000012	0.11	Muscle - Skeletal
								ENSG00000205356.9	TECPR1	0.0000013	-0.11	Whole Blood
								ENSG00000272950.1	RP11-307C18.1	0.0000015	0.66	Kidney - Cortex
								ENSG00000272950.1	RP11-307C18.1	0.0000016	0.77	Brain - Substantia nigra
								ENSG00000205356.9	TECPR1	0.0000031	-0.19	Esophagus - Mucosa
								ENSG00000205356.9	TECPR1	0.0000037	-0.16	Thyroid
								ENSG00000006453.13	BAIAP2L1	0.0000048	0.20	Muscle - Skeletal
								ENSG00000164713.9	BRI3	0.0000061	0.15	Adipose - Visceral (Omentum)
								ENSG00000164713.9	BRI3	0.000032	0.19	Artery - Aorta
								ENSG00000205356.9	TECPR1	0.000042	-0.13	Artery - Tibial
								ENSG00000164715.5	LMTK2	0.000052	-0.16	Thyroid
								ENSG00000164715.5	LMTK2	0.000075	-0.097	Esophagus - Mucosa
								ENSG00000205356.9	TECPR1	0.000096	-0.16	Testis
								ENSG00000006453.13	BAIAP2L1	0.00012	0.12	Artery - Tibial
								ENSG00000205356.9	TECPR1	0.00014	-0.14	Esophagus - Muscularis
7	rs3779195	98364050	rs13310668	98393841	29791	0.88	-0.94	ENSG00000272950.1	RP11-307C18.1	7.0e-59	0.88	Adipose - Subcutaneous
								ENSG00000272950.1	RP11-307C18.1	3.2e-58	0.64	Muscle - Skeletal
								ENSG00000272950.1	RP11-307C18.1	1.7e-56	0.83	Artery - Tibial
								ENSG00000272950.1	RP11-307C18.1	1.1e-47	0.68	Skin - Sun Exposed (Lower leg)
								ENSG00000006453.13	BAIAP2L1	2.2e-41	-0.86	Testis
								ENSG00000272950.1	RP11-307C18.1	7.9e-41	0.61	Whole Blood
								ENSG00000272950.1	RP11-307C18.1	9.6e-41	0.90	Artery - Aorta
								ENSG00000272950.1	RP11-307C18.1	1.3e-39	0.57	Lung
								ENSG00000272950.1	RP11-307C18.1	4.0e-37	0.79	Nerve - Tibial
								ENSG00000272950.1	RP11-307C18.1	9.1e-36	0.78	Adipose - Visceral (Omentum)
								ENSG00000272950.1	RP11-307C18.1	3.9e-34	0.65	Thyroid
								ENSG00000272950.1	RP11-307C18.1	3.9e-34	0.65	Skin - Not Sun Exposed (Suprapubic)
								ENSG00000272950.1	RP11-307C18.1	9.2e-30	0.73	Breast - Mammary Tissue
								ENSG00000272950.1	RP11-307C18.1	7.7e-29	0.68	Esophagus - Muscularis
								ENSG00000164713.9	BRI3	3.7e-28	-0.85	Liver
								ENSG00000272950.1	RP11-307C18.1	1.7e-23	0.68	Esophagus - Gastroesophageal Junction
								ENSG00000272950.1	RP11-307C18.1	4.7e-23	0.50	Cells - Cultured fibroblasts
								ENSG00000272950.1	RP11-307C18.1	5.3e-23	0.68	Heart - Atrial Appendage
								ENSG00000272950.1	RP11-307C18.1	2.6e-22	0.86	Artery - Coronary
								ENSG00000006453.13	BAIAP2L1	6.5e-22	-0.31	Skin - Sun Exposed (Lower leg)
								ENSG00000272950.1	RP11-307C18.1	1.3e-17	0.54	Colon - Transverse
								ENSG00000272950.1	RP11-307C18.1	2.8e-17	0.64	Colon - Sigmoid
								ENSG00000205356.9	TECPR1	9.3e-17	-0.30	Skin - Sun Exposed (Lower leg)
								ENSG00000272950.1	RP11-307C18.1	2.7e-16	0.87	Brain - Cerebellum
								ENSG00000272950.1	RP11-307C18.1	4.7e-16	0.94	Brain - Frontal Cortex (BA9)
								ENSG00000272950.1	RP11-307C18.1	2.3e-15	0.73	Spleen
								ENSG00000272950.1	RP11-307C18.1	4.4e-15	0.93	Brain - Cerebellar Hemisphere
								ENSG00000272950.1	RP11-307C18.1	4.9e-15	0.50	Pancreas
								ENSG00000272950.1	RP11-307C18.1	1.2e-14	0.61	Stomach
								ENSG00000272950.1	RP11-307C18.1	6.2e-14	0.85	Brain - Cortex
								ENSG00000272950.1	RP11-307C18.1	7.6e-14	0.51	Esophagus - Mucosa
								ENSG00000272950.1	RP11-307C18.1	8.1e-14	0.67	Pituitary
								ENSG00000006453.13	BAIAP2L1	7.1e-13	-0.30	Skin - Not Sun Exposed (Suprapubic)
								ENSG00000272950.1	RP11-307C18.1	1.1e-12	0.81	Brain - Hypothalamus
								ENSG00000272950.1	RP11-307C18.1	1.8e-12	0.77	Brain - Nucleus accumbens (basal ganglia)
								ENSG00000272950.1	RP11-307C18.1	2.5e-12	0.79	Brain - Caudate (basal ganglia)
								ENSG00000272950.1	RP11-307C18.1	4.4e-12	0.61	Prostate
								ENSG00000272950.1	RP11-307C18.1	5.4e-12	0.65	Adrenal Gland
								ENSG00000272950.1	RP11-307C18.1	5.9e-12	0.76	Brain - Putamen (basal ganglia)
								ENSG00000272950.1	RP11-307C18.1	1.3e-11	0.80	Uterus
								ENSG00000006453.13	BAIAP2L1	2.1e-11	0.40	Cells - Cultured fibroblasts
								ENSG00000205356.9	TECPR1	4.3e-11	-0.25	Skin - Not Sun Exposed (Suprapubic)
								ENSG00000272950.1	RP11-307C18.1	4.7e-11	0.70	Small Intestine - Terminal Ileum
								ENSG00000164713.9	BRI3	6.2e-11	0.17	Adipose - Subcutaneous
								ENSG00000006453.13	BAIAP2L1	6.9e-11	-0.26	Thyroid
								ENSG00000272950.1	RP11-307C18.1	1.6e-10	0.46	Heart - Left Ventricle
								ENSG00000164713.9	BRI3	1.8e-10	0.20	Cells - Cultured fibroblasts
								ENSG00000272950.1	RP11-307C18.1	1.2e-9	0.75	Brain - Anterior cingulate cortex (BA24)
								ENSG00000164713.9	BRI3	1.5e-9	-0.24	Pancreas
								ENSG00000272950.1	RP11-307C18.1	6.4e-9	0.73	Brain - Spinal cord (cervical c-1)
								ENSG00000164713.9	BRI3	8.1e-9	0.18	Artery - Tibial
								ENSG00000272950.1	RP11-307C18.1	1.7e-8	0.67	Ovary
								ENSG00000272950.1	RP11-307C18.1	2.0e-8	0.59	Brain - Hippocampus
								ENSG00000272950.1	RP11-307C18.1	2.8e-8	0.58	Vagina
								ENSG00000272950.1	RP11-307C18.1	3.4e-8	0.54	Liver
								ENSG00000272950.1	RP11-307C18.1	8.7e-8	0.78	Brain - Amygdala
								ENSG00000272950.1	RP11-307C18.1	3.7e-7	0.56	Minor Salivary Gland
								ENSG00000164713.9	BRI3	0.0000012	0.11	Muscle - Skeletal
								ENSG00000205356.9	TECPR1	0.0000013	-0.11	Whole Blood
								ENSG00000272950.1	RP11-307C18.1	0.0000015	0.66	Kidney - Cortex
								ENSG00000272950.1	RP11-307C18.1	0.0000016	0.77	Brain - Substantia nigra
								ENSG00000205356.9	TECPR1	0.0000031	-0.19	Esophagus - Mucosa
								ENSG00000205356.9	TECPR1	0.0000037	-0.16	Thyroid
								ENSG00000006453.13	BAIAP2L1	0.0000048	0.20	Muscle - Skeletal
								ENSG00000164713.9	BRI3	0.0000061	0.15	Adipose - Visceral (Omentum)
								ENSG00000164713.9	BRI3	0.000032	0.19	Artery - Aorta
								ENSG00000205356.9	TECPR1	0.000042	-0.13	Artery - Tibial
								ENSG00000164715.5	LMTK2	0.000052	-0.16	Thyroid
								ENSG00000164715.5	LMTK2	0.000075	-0.097	Esophagus - Mucosa
								ENSG00000205356.9	TECPR1	0.000096	-0.16	Testis
								ENSG00000006453.13	BAIAP2L1	0.00012	0.12	Artery - Tibial
								ENSG00000205356.9	TECPR1	0.00014	-0.14	Esophagus - Muscularis
7	rs3779195	98364050	rs10953260	98404180	40130	0.93	-0.96	ENSG00000272950.1	RP11-307C18.1	9.6e-58	0.87	Adipose - Subcutaneous
								ENSG00000272950.1	RP11-307C18.1	1.3e-57	0.64	Muscle - Skeletal
								ENSG00000272950.1	RP11-307C18.1	1.5e-55	0.82	Artery - Tibial
								ENSG00000272950.1	RP11-307C18.1	1.5e-47	0.68	Skin - Sun Exposed (Lower leg)
								ENSG00000006453.13	BAIAP2L1	4.7e-43	-0.87	Testis
								ENSG00000272950.1	RP11-307C18.1	4.7e-42	0.91	Artery - Aorta
								ENSG00000272950.1	RP11-307C18.1	1.4e-41	0.62	Whole Blood
								ENSG00000272950.1	RP11-307C18.1	1.3e-39	0.57	Lung
								ENSG00000272950.1	RP11-307C18.1	1.5e-36	0.78	Nerve - Tibial
								ENSG00000272950.1	RP11-307C18.1	1.2e-35	0.78	Adipose - Visceral (Omentum)
								ENSG00000272950.1	RP11-307C18.1	2.3e-35	0.66	Skin - Not Sun Exposed (Suprapubic)
								ENSG00000272950.1	RP11-307C18.1	1.3e-34	0.65	Thyroid
								ENSG00000272950.1	RP11-307C18.1	3.2e-29	0.73	Breast - Mammary Tissue
								ENSG00000272950.1	RP11-307C18.1	5.7e-29	0.68	Esophagus - Muscularis
								ENSG00000164713.9	BRI3	3.7e-28	-0.85	Liver
								ENSG00000272950.1	RP11-307C18.1	1.9e-23	0.68	Esophagus - Gastroesophageal Junction
								ENSG00000272950.1	RP11-307C18.1	2.5e-22	0.67	Heart - Atrial Appendage
								ENSG00000272950.1	RP11-307C18.1	2.9e-22	0.49	Cells - Cultured fibroblasts
								ENSG00000272950.1	RP11-307C18.1	5.1e-22	0.86	Artery - Coronary
								ENSG00000006453.13	BAIAP2L1	9.8e-22	-0.31	Skin - Sun Exposed (Lower leg)
								ENSG00000272950.1	RP11-307C18.1	4.3e-17	0.53	Colon - Transverse
								ENSG00000205356.9	TECPR1	5.7e-17	-0.30	Skin - Sun Exposed (Lower leg)
								ENSG00000272950.1	RP11-307C18.1	8.6e-17	0.63	Colon - Sigmoid
								ENSG00000272950.1	RP11-307C18.1	2.7e-16	0.87	Brain - Cerebellum
								ENSG00000272950.1	RP11-307C18.1	4.7e-16	0.94	Brain - Frontal Cortex (BA9)
								ENSG00000272950.1	RP11-307C18.1	2.3e-15	0.51	Pancreas
								ENSG00000272950.1	RP11-307C18.1	2.3e-15	0.73	Spleen
								ENSG00000272950.1	RP11-307C18.1	4.4e-15	0.93	Brain - Cerebellar Hemisphere
								ENSG00000272950.1	RP11-307C18.1	2.4e-14	0.60	Stomach
								ENSG00000272950.1	RP11-307C18.1	6.2e-14	0.85	Brain - Cortex
								ENSG00000272950.1	RP11-307C18.1	8.1e-14	0.67	Pituitary
								ENSG00000272950.1	RP11-307C18.1	2.4e-13	0.49	Esophagus - Mucosa
								ENSG00000006453.13	BAIAP2L1	4.9e-13	-0.30	Skin - Not Sun Exposed (Suprapubic)
								ENSG00000272950.1	RP11-307C18.1	1.1e-12	0.81	Brain - Hypothalamus
								ENSG00000272950.1	RP11-307C18.1	1.8e-12	0.77	Brain - Nucleus accumbens (basal ganglia)
								ENSG00000272950.1	RP11-307C18.1	2.0e-12	0.66	Adrenal Gland
								ENSG00000272950.1	RP11-307C18.1	2.5e-12	0.79	Brain - Caudate (basal ganglia)
								ENSG00000272950.1	RP11-307C18.1	4.4e-12	0.61	Prostate
								ENSG00000272950.1	RP11-307C18.1	5.9e-12	0.76	Brain - Putamen (basal ganglia)
								ENSG00000164713.9	BRI3	1.8e-11	0.18	Adipose - Subcutaneous
								ENSG00000272950.1	RP11-307C18.1	2.9e-11	0.78	Uterus
								ENSG00000205356.9	TECPR1	3.6e-11	-0.25	Skin - Not Sun Exposed (Suprapubic)
								ENSG00000006453.13	BAIAP2L1	4.1e-11	0.39	Cells - Cultured fibroblasts
								ENSG00000006453.13	BAIAP2L1	5.2e-11	-0.26	Thyroid
								ENSG00000272950.1	RP11-307C18.1	7.9e-11	0.69	Small Intestine - Terminal Ileum
								ENSG00000272950.1	RP11-307C18.1	2.3e-10	0.46	Heart - Left Ventricle
								ENSG00000164713.9	BRI3	6.3e-10	0.19	Cells - Cultured fibroblasts
								ENSG00000272950.1	RP11-307C18.1	1.2e-9	0.75	Brain - Anterior cingulate cortex (BA24)
								ENSG00000164713.9	BRI3	3.1e-9	-0.24	Pancreas
								ENSG00000272950.1	RP11-307C18.1	6.4e-9	0.73	Brain - Spinal cord (cervical c-1)
								ENSG00000272950.1	RP11-307C18.1	1.4e-8	0.59	Vagina
								ENSG00000272950.1	RP11-307C18.1	2.0e-8	0.59	Brain - Hippocampus
								ENSG00000164713.9	BRI3	2.8e-8	0.17	Artery - Tibial
								ENSG00000272950.1	RP11-307C18.1	3.4e-8	0.54	Liver
								ENSG00000272950.1	RP11-307C18.1	8.4e-8	0.64	Ovary
								ENSG00000272950.1	RP11-307C18.1	8.7e-8	0.78	Brain - Amygdala
								ENSG00000272950.1	RP11-307C18.1	4.3e-7	0.56	Minor Salivary Gland
								ENSG00000205356.9	TECPR1	0.0000012	-0.11	Whole Blood
								ENSG00000272950.1	RP11-307C18.1	0.0000015	0.66	Kidney - Cortex
								ENSG00000272950.1	RP11-307C18.1	0.0000016	0.77	Brain - Substantia nigra
								ENSG00000164713.9	BRI3	0.0000020	0.11	Muscle - Skeletal
								ENSG00000205356.9	TECPR1	0.0000031	-0.16	Thyroid
								ENSG00000205356.9	TECPR1	0.0000040	-0.18	Esophagus - Mucosa
								ENSG00000164713.9	BRI3	0.0000059	0.15	Adipose - Visceral (Omentum)
								ENSG00000006453.13	BAIAP2L1	0.000016	0.18	Muscle - Skeletal
								ENSG00000164713.9	BRI3	0.000036	0.18	Artery - Aorta
								ENSG00000205356.9	TECPR1	0.000044	-0.13	Artery - Tibial
								ENSG00000164715.5	LMTK2	0.000061	-0.16	Thyroid
								ENSG00000205356.9	TECPR1	0.000066	-0.17	Testis
								ENSG00000006453.13	BAIAP2L1	0.00011	0.12	Artery - Tibial
								ENSG00000164715.5	LMTK2	0.00012	-0.094	Esophagus - Mucosa
								ENSG00000205356.9	TECPR1	0.00012	-0.14	Esophagus - Muscularis
