# Supplementary material for: Obesity/Overweight as a Meaningful Modifier of Associations Between Gene Polymorphisms Affecting the Sex Hormone-Binding Globulin Content and Uterine Myoma
Source: Life (Basel). 2025 Sep 17;15(9):1459. doi: 10.3390/life15091459 (PMC12471284; doi:10.3390/life15091459)
Supplement: Supplementary file 1 [file life-15-01459-s001.zip › life-3817839-supplementary/Suppl Tables/++Suppl table 8.xlsx]

## Sheet: Лист1
Supplementary Table S8. The sQTL effects of the UM-associated SNP in various tissues/organs
(according to Genotype-Tissue Expression (GTEx) (http://www.gtexportal.org/) ( р <8.0E5, FDR≤0.05)
Chr	SNP	Pos (hg38)	Gencode Id	Gene Symbol	Variant Id	Intron Id	P-Value	NES	Tissue
7	rs3779195	98364050	ENSG00000006453.13	BAIAP2L1	chr7_98364050_T_A_b38	98312264:98315460:clu_58938	2.1e-72	-1.6	Testis
			ENSG00000164713.9	BRI3	chr7_98364050_T_A_b38	98282453:98306483:clu_31137	1.4e-26	-0.62	Artery - Tibial
			ENSG00000164713.9	BRI3	chr7_98364050_T_A_b38	98282453:98306483:clu_29921	1.1e-17	-0.38	Muscle - Skeletal
			ENSG00000164713.9	BRI3	chr7_98364050_T_A_b38	98282453:98306483:clu_33876	1.4e-17	-0.52	Adipose - Subcutaneous
			ENSG00000164713.9	BRI3	chr7_98364050_T_A_b38	98282453:98306483:clu_34744	4.4e-17	-0.53	Skin - Sun Exposed (Lower leg)
			ENSG00000164713.9	BRI3	chr7_98364050_T_A_b38	98282453:98306483:clu_30003	1.1e-16	-0.61	Artery - Aorta
			ENSG00000164713.9	BRI3	chr7_98364050_T_A_b38	98282453:98306483:clu_34931	7.2e-15	-0.55	Nerve - Tibial
			ENSG00000164713.9	BRI3	chr7_98364050_T_A_b38	98282453:98306483:clu_35576	2.2e-14	-0.45	Lung
			ENSG00000164713.9	BRI3	chr7_98364050_T_A_b38	98282453:98306483:clu_33912	2.1e-12	-0.51	Skin - Not Sun Exposed (Suprapubic)
			ENSG00000164713.9	BRI3	chr7_98364050_T_A_b38	98282453:98306483:clu_31244	1.9e-10	-0.46	Esophagus - Muscularis
			ENSG00000164713.9	BRI3	chr7_98364050_T_A_b38	98282453:98306483:clu_34279	5.4e-9	-0.40	Breast - Mammary Tissue
			ENSG00000164713.9	BRI3	chr7_98364050_T_A_b38	98282453:98306483:clu_32918	9.0e-9	-0.39	Adipose - Visceral (Omentum)
			ENSG00000164713.9	BRI3	chr7_98364050_T_A_b38	98282453:98306483:clu_36196	9.2e-9	-0.37	Thyroid
			ENSG00000164713.9	BRI3	chr7_98364050_T_A_b38	98282453:98306483:clu_27870	1.6e-8	-0.77	Brain - Cerebellar Hemisphere
			ENSG00000164713.9	BRI3	chr7_98364050_T_A_b38	98282453:98306483:clu_31479	1.5e-7	-0.44	Esophagus - Mucosa
			ENSG00000164713.9	BRI3	chr7_98364050_T_A_b38	98282453:98306483:clu_30603	1.6e-7	-0.44	Colon - Sigmoid
			ENSG00000164713.9	BRI3	chr7_98364050_T_A_b38	98282453:98306483:clu_27313	8.7e-7	-0.43	Pancreas
			ENSG00000164713.9	BRI3	chr7_98364050_T_A_b38	98282453:98306483:clu_29907	9.2e-7	-0.40	Esophagus - Gastroesophageal Junction
			ENSG00000164713.9	BRI3	chr7_98364050_T_A_b38	98282453:98306483:clu_33024	0.0000045	-0.36	Colon - Transverse
