# Supplementary material for: Obesity/Overweight as a Meaningful Modifier of Associations Between Gene Polymorphisms Affecting the Sex Hormone-Binding Globulin Content and Uterine Myoma
Source: Life (Basel). 2025 Sep 17;15(9):1459. doi: 10.3390/life15091459 (PMC12471284; doi:10.3390/life15091459)
Supplement: Supplementary file 1 [file life-15-01459-s001.zip › life-3817839-supplementary/Suppl Tables/++Suppl table 9.xlsx]

## Sheet: Лист1
Supplementary Table S9. sQTL values of SNPs in high LD (r2≥0.80) with the UM-associated polymorphism
(according to Genotype-Tissue Expression (GTEx) (http://www.gtexportal.org/) ( р <8.0E5, FDR≤0.05)
Chr	Lead SNP	Position lead SNP(hg38)	Proxy SNP	Position proxy SNP (hg38)	Distance (bp) betweenproxy and lead SNP	r2 between lead and proxy	D’ between lead and proxy	Gencode Id	Gene Symbol	Variant Id	Intron Id	P-Value	NES	Tissue
7	rs3779195	98364050	rs6967728	98286325	-77725	0.9	-0.96	ENSG00000006453.14	BAIAP2L1	chr7_98286325_A_G_b38	98312264:98315460:clu_106990_-	5.1e-113	1.06	Testis
								ENSG00000164713.10	BRI3	chr7_98286325_A_G_b38	98282453:98306483:clu_56115_+	3.1e-34	0.62	Artery - Tibial
								ENSG00000164713.10	BRI3	chr7_98286325_A_G_b38	98282453:98291111:clu_56115_+	1.3e-27	-0.58	Artery - Tibial
								ENSG00000164713.10	BRI3	chr7_98286325_A_G_b38	98282453:98306483:clu_54142_+	3.9e-26	0.73	Artery - Aorta
								ENSG00000164713.10	BRI3	chr7_98286325_A_G_b38	98282453:98306483:clu_52682_+	7.1e-26	0.41	Muscle - Skeletal
								ENSG00000164713.10	BRI3	chr7_98286325_A_G_b38	98282453:98306483:clu_60784_+	1.9e-24	0.55	Adipose - Subcutaneous
								ENSG00000164713.10	BRI3	chr7_98286325_A_G_b38	98282453:98306483:clu_63871_+	5.2e-23	0.52	Lung
								ENSG00000164713.10	BRI3	chr7_98286325_A_G_b38	98282453:98306483:clu_62165_+	1.8e-22	0.51	Skin - Sun Exposed (Lower leg)
								ENSG00000164713.10	BRI3	chr7_98286325_A_G_b38	98282453:98291111:clu_62165_+	2.1e-22	-0.57	Skin - Sun Exposed (Lower leg)
								ENSG00000164713.10	BRI3	chr7_98286325_A_G_b38	98282453:98306483:clu_62745_+	7.1e-19	0.55	Nerve - Tibial
								ENSG00000164713.10	BRI3	chr7_98286325_A_G_b38	98282453:98306483:clu_62169_+	1.2e-17	0.51	Breast - Mammary Tissue
								ENSG00000164713.10	BRI3	chr7_98286325_A_G_b38	98282453:98306483:clu_56500_+	2.0e-15	0.50	Esophagus - Muscularis
								ENSG00000164713.10	BRI3	chr7_98286325_A_G_b38	98282453:98291111:clu_54142_+	2.9e-15	-0.60	Artery - Aorta
								ENSG00000164713.10	BRI3	chr7_98286325_A_G_b38	98282453:98306483:clu_59521_+	4.8e-15	0.47	Adipose - Visceral (Omentum)
								ENSG00000164713.10	BRI3	chr7_98286325_A_G_b38	98282453:98306483:clu_60787_+	9.7e-15	0.48	Skin - Not Sun Exposed (Suprapubic)
								ENSG00000164713.10	BRI3	chr7_98286325_A_G_b38	98282453:98291111:clu_60787_+	2.4e-14	-0.51	Skin - Not Sun Exposed (Suprapubic)
								ENSG00000164713.10	BRI3	chr7_98286325_A_G_b38	98282453:98291111:clu_62169_+	3.9e-14	-0.54	Breast - Mammary Tissue
								ENSG00000164713.10	BRI3	chr7_98286325_A_G_b38	98282453:98291111:clu_60784_+	5.4e-13	-0.44	Adipose - Subcutaneous
								ENSG00000164713.10	BRI3	chr7_98286325_A_G_b38	98282453:98291111:clu_52682_+	7.1e-13	-0.29	Muscle - Skeletal
								ENSG00000164713.10	BRI3	chr7_98286325_A_G_b38	98282453:98291111:clu_59521_+	4.9e-12	-0.45	Adipose - Visceral (Omentum)
								ENSG00000164713.10	BRI3	chr7_98286325_A_G_b38	98282453:98291111:clu_56500_+	1.6e-10	-0.40	Esophagus - Muscularis
								ENSG00000164713.10	BRI3	chr7_98286325_A_G_b38	98282453:98306483:clu_57594_+	2.7e-10	0.46	Esophagus - Mucosa
								ENSG00000164713.10	BRI3	chr7_98286325_A_G_b38	98282453:98291111:clu_57594_+	7.3e-10	-0.47	Esophagus - Mucosa
								ENSG00000164713.10	BRI3	chr7_98286325_A_G_b38	98282453:98291111:clu_62745_+	1.1e-9	-0.41	Nerve - Tibial
								ENSG00000164713.10	BRI3	chr7_98286325_A_G_b38	98282453:98306483:clu_52300_+	3.1e-9	0.56	Brain - Cerebellar Hemisphere
								ENSG00000164713.10	BRI3	chr7_98286325_A_G_b38	98282453:98306483:clu_49836_+	1.3e-8	0.45	Pancreas
								ENSG00000205356.10	TECPR1	chr7_98286325_A_G_b38	98217082:98217692:clu_49686_-	1.4e-8	-0.58	Brain - Frontal Cortex (BA9)
								ENSG00000164713.10	BRI3	chr7_98286325_A_G_b38	98282453:98306483:clu_60726_+	1.7e-8	0.36	Colon - Transverse
								ENSG00000164713.10	BRI3	chr7_98286325_A_G_b38	98282453:98306483:clu_55273_+	2.1e-8	0.39	Colon - Sigmoid
								ENSG00000164713.10	BRI3	chr7_98286325_A_G_b38	98282453:98306483:clu_54506_+	3.6e-8	0.40	Esophagus - Gastroesophageal Junction
								ENSG00000164713.10	BRI3	chr7_98286325_A_G_b38	98282453:98306483:clu_51927_+	7.7e-8	0.58	Minor Salivary Gland
								ENSG00000164713.10	BRI3	chr7_98286325_A_G_b38	98282453:98306483:clu_52755_+	2.8e-7	0.47	Artery - Coronary
								ENSG00000164713.10	BRI3	chr7_98286325_A_G_b38	98282453:98291111:clu_64559_+	0.0000036	-0.28	Thyroid
								ENSG00000164713.10	BRI3	chr7_98286325_A_G_b38	98282453:98291111:clu_60726_+	0.0000040	-0.37	Colon - Transverse
								ENSG00000164713.10	BRI3	chr7_98286325_A_G_b38	98282453:98291111:clu_52300_+	0.0000069	-0.45	Brain - Cerebellar Hemisphere
7	rs3779195	98364050	rs11290747	98300261	-63789	0.95	-0.97	ENSG00000006453.13	BAIAP2L1	chr7_98300261_TC_T_b38	98312264:98315460:clu_58938	2.7e-91	1.06	Testis
								ENSG00000164713.9	BRI3	chr7_98300261_TC_T_b38	98282453:98306483:clu_31137	1.5e-26	0.59	Artery - Tibial
								ENSG00000164713.9	BRI3	chr7_98300261_TC_T_b38	98282453:98306483:clu_29921	6.5e-20	0.39	Muscle - Skeletal
								ENSG00000164713.9	BRI3	chr7_98300261_TC_T_b38	98282453:98306483:clu_33876	9.0e-20	0.52	Adipose - Subcutaneous
								ENSG00000164713.9	BRI3	chr7_98300261_TC_T_b38	98282453:98306483:clu_30003	1.3e-17	0.60	Artery - Aorta
								ENSG00000164713.9	BRI3	chr7_98300261_TC_T_b38	98282453:98306483:clu_34744	3.3e-16	0.48	Skin - Sun Exposed (Lower leg)
								ENSG00000164713.9	BRI3	chr7_98300261_TC_T_b38	98282453:98306483:clu_35576	1.8e-15	0.45	Lung
								ENSG00000164713.9	BRI3	chr7_98300261_TC_T_b38	98282453:98306483:clu_34931	1.6e-13	0.49	Nerve - Tibial
								ENSG00000164713.9	BRI3	chr7_98300261_TC_T_b38	98282453:98306483:clu_33912	9.1e-13	0.49	Skin - Not Sun Exposed (Suprapubic)
								ENSG00000164713.9	BRI3	chr7_98300261_TC_T_b38	98282453:98306483:clu_31244	1.4e-11	0.46	Esophagus - Muscularis
								ENSG00000164713.9	BRI3	chr7_98300261_TC_T_b38	98282453:98306483:clu_32918	9.2e-11	0.42	Adipose - Visceral (Omentum)
								ENSG00000164713.9	BRI3	chr7_98300261_TC_T_b38	98282453:98306483:clu_34279	2.5e-10	0.42	Breast - Mammary Tissue
								ENSG00000164713.9	BRI3	chr7_98300261_TC_T_b38	98282453:98306483:clu_36196	1.2e-9	0.37	Thyroid
								ENSG00000164713.9	BRI3	chr7_98300261_TC_T_b38	98282453:98306483:clu_31479	3.9e-8	0.43	Esophagus - Mucosa
								ENSG00000164713.9	BRI3	chr7_98300261_TC_T_b38	98282453:98306483:clu_27313	6.8e-8	0.44	Pancreas
								ENSG00000164713.9	BRI3	chr7_98300261_TC_T_b38	98282453:98306483:clu_27870	4.2e-7	0.68	Brain - Cerebellar Hemisphere
								ENSG00000164713.9	BRI3	chr7_98300261_TC_T_b38	98282453:98306483:clu_29907	5.3e-7	0.39	Esophagus - Gastroesophageal Junction
								ENSG00000164713.9	BRI3	chr7_98300261_TC_T_b38	98282453:98306483:clu_30603	5.7e-7	0.39	Colon - Sigmoid
								ENSG00000164713.9	BRI3	chr7_98300261_TC_T_b38	98282453:98306483:clu_33024	8.7e-7	0.35	Colon - Transverse
7	rs3779195	98364050	rs1635609	98320502	-43548	0.96	-0.98	ENSG00000006453.13	BAIAP2L1	chr7_98320502_C_T_b38	98312264:98315460:clu_58938	2.6e-93	1.06	Testis
								ENSG00000164713.9	BRI3	chr7_98320502_C_T_b38	98282453:98306483:clu_31137	9.7e-27	0.59	Artery - Tibial
								ENSG00000164713.9	BRI3	chr7_98320502_C_T_b38	98282453:98306483:clu_29921	1.6e-19	0.38	Muscle - Skeletal
								ENSG00000164713.9	BRI3	chr7_98320502_C_T_b38	98282453:98306483:clu_33876	3.5e-19	0.51	Adipose - Subcutaneous
								ENSG00000164713.9	BRI3	chr7_98320502_C_T_b38	98282453:98306483:clu_30003	2.6e-17	0.59	Artery - Aorta
								ENSG00000164713.9	BRI3	chr7_98320502_C_T_b38	98282453:98306483:clu_34744	5.4e-16	0.48	Skin - Sun Exposed (Lower leg)
								ENSG00000164713.9	BRI3	chr7_98320502_C_T_b38	98282453:98306483:clu_35576	1.4e-15	0.45	Lung
								ENSG00000164713.9	BRI3	chr7_98320502_C_T_b38	98282453:98306483:clu_34931	1.5e-13	0.49	Nerve - Tibial
								ENSG00000164713.9	BRI3	chr7_98320502_C_T_b38	98282453:98306483:clu_33912	1.2e-12	0.49	Skin - Not Sun Exposed (Suprapubic)
								ENSG00000164713.9	BRI3	chr7_98320502_C_T_b38	98282453:98306483:clu_31244	2.4e-11	0.46	Esophagus - Muscularis
								ENSG00000164713.9	BRI3	chr7_98320502_C_T_b38	98282453:98306483:clu_32918	8.0e-11	0.42	Adipose - Visceral (Omentum)
								ENSG00000164713.9	BRI3	chr7_98320502_C_T_b38	98282453:98306483:clu_34279	1.9e-9	0.40	Breast - Mammary Tissue
								ENSG00000164713.9	BRI3	chr7_98320502_C_T_b38	98282453:98306483:clu_36196	2.1e-9	0.37	Thyroid
								ENSG00000164713.9	BRI3	chr7_98320502_C_T_b38	98282453:98306483:clu_27870	6.0e-8	0.72	Brain - Cerebellar Hemisphere
								ENSG00000164713.9	BRI3	chr7_98320502_C_T_b38	98282453:98306483:clu_31479	1.0e-7	0.41	Esophagus - Mucosa
								ENSG00000164713.9	BRI3	chr7_98320502_C_T_b38	98282453:98306483:clu_27313	1.2e-7	0.43	Pancreas
								ENSG00000164713.9	BRI3	chr7_98320502_C_T_b38	98282453:98306483:clu_29907	9.9e-7	0.38	Esophagus - Gastroesophageal Junction
								ENSG00000164713.9	BRI3	chr7_98320502_C_T_b38	98282453:98306483:clu_33024	0.0000010	0.35	Colon - Transverse
								ENSG00000164713.9	BRI3	chr7_98320502_C_T_b38	98282453:98306483:clu_30603	0.0000020	0.37	Colon - Sigmoid
7	rs3779195	98364050	rs1688607	98322009	-42041	0.92	-0.98	ENSG00000006453.13	BAIAP2L1	chr7_98322009_C_T_b38	98312264:98315460:clu_58938	7.7e-91	1.06	Testis
								ENSG00000164713.9	BRI3	chr7_98322009_C_T_b38	98282453:98306483:clu_31137	5.3e-27	0.59	Artery - Tibial
								ENSG00000164713.9	BRI3	chr7_98322009_C_T_b38	98282453:98306483:clu_29921	1.6e-19	0.38	Muscle - Skeletal
								ENSG00000164713.9	BRI3	chr7_98322009_C_T_b38	98282453:98306483:clu_33876	3.5e-19	0.51	Adipose - Subcutaneous
								ENSG00000164713.9	BRI3	chr7_98322009_C_T_b38	98282453:98306483:clu_30003	2.5e-17	0.60	Artery - Aorta
								ENSG00000164713.9	BRI3	chr7_98322009_C_T_b38	98282453:98306483:clu_34744	5.4e-16	0.48	Skin - Sun Exposed (Lower leg)
								ENSG00000164713.9	BRI3	chr7_98322009_C_T_b38	98282453:98306483:clu_35576	2.5e-15	0.44	Lung
								ENSG00000164713.9	BRI3	chr7_98322009_C_T_b38	98282453:98306483:clu_34931	1.5e-13	0.49	Nerve - Tibial
								ENSG00000164713.9	BRI3	chr7_98322009_C_T_b38	98282453:98306483:clu_33912	2.4e-12	0.48	Skin - Not Sun Exposed (Suprapubic)
								ENSG00000164713.9	BRI3	chr7_98322009_C_T_b38	98282453:98306483:clu_31244	2.4e-11	0.46	Esophagus - Muscularis
								ENSG00000164713.9	BRI3	chr7_98322009_C_T_b38	98282453:98306483:clu_32918	4.5e-10	0.41	Adipose - Visceral (Omentum)
								ENSG00000164713.9	BRI3	chr7_98322009_C_T_b38	98282453:98306483:clu_36196	2.1e-9	0.37	Thyroid
								ENSG00000164713.9	BRI3	chr7_98322009_C_T_b38	98282453:98306483:clu_34279	3.2e-9	0.39	Breast - Mammary Tissue
								ENSG00000164713.9	BRI3	chr7_98322009_C_T_b38	98282453:98306483:clu_27870	5.5e-8	0.72	Brain - Cerebellar Hemisphere
								ENSG00000164713.9	BRI3	chr7_98322009_C_T_b38	98282453:98306483:clu_31479	1.0e-7	0.41	Esophagus - Mucosa
								ENSG00000164713.9	BRI3	chr7_98322009_C_T_b38	98282453:98306483:clu_27313	1.2e-7	0.43	Pancreas
								ENSG00000164713.9	BRI3	chr7_98322009_C_T_b38	98282453:98306483:clu_29907	9.9e-7	0.38	Esophagus - Gastroesophageal Junction
								ENSG00000164713.9	BRI3	chr7_98322009_C_T_b38	98282453:98306483:clu_33024	0.0000010	0.35	Colon - Transverse
								ENSG00000164713.9	BRI3	chr7_98322009_C_T_b38	98282453:98306483:clu_30603	0.0000020	0.37	Colon - Sigmoid
7	rs3779195	98364050	rs1688606	98345539	-18511	0.98	-0.99	ENSG00000006453.13	BAIAP2L1	chr7_98345539_G_A_b38	98312264:98315460:clu_58938	2.6e-92	1.06	Testis
								ENSG00000164713.9	BRI3	chr7_98345539_G_A_b38	98282453:98306483:clu_31137	2.8e-27	0.60	Artery - Tibial
								ENSG00000164713.9	BRI3	chr7_98345539_G_A_b38	98282453:98306483:clu_29921	3.0e-20	0.39	Muscle - Skeletal
								ENSG00000164713.9	BRI3	chr7_98345539_G_A_b38	98282453:98306483:clu_33876	4.0e-20	0.53	Adipose - Subcutaneous
								ENSG00000164713.9	BRI3	chr7_98345539_G_A_b38	98282453:98306483:clu_30003	3.9e-17	0.61	Artery - Aorta
								ENSG00000164713.9	BRI3	chr7_98345539_G_A_b38	98282453:98306483:clu_34744	8.7e-16	0.48	Skin - Sun Exposed (Lower leg)
								ENSG00000164713.9	BRI3	chr7_98345539_G_A_b38	98282453:98306483:clu_35576	4.5e-15	0.44	Lung
								ENSG00000164713.9	BRI3	chr7_98345539_G_A_b38	98282453:98306483:clu_34931	1.4e-14	0.51	Nerve - Tibial
								ENSG00000164713.9	BRI3	chr7_98345539_G_A_b38	98282453:98306483:clu_33912	2.2e-13	0.51	Skin - Not Sun Exposed (Suprapubic)
								ENSG00000164713.9	BRI3	chr7_98345539_G_A_b38	98282453:98306483:clu_31244	3.8e-11	0.45	Esophagus - Muscularis
								ENSG00000164713.9	BRI3	chr7_98345539_G_A_b38	98282453:98306483:clu_32918	1.3e-9	0.40	Adipose - Visceral (Omentum)
								ENSG00000164713.9	BRI3	chr7_98345539_G_A_b38	98282453:98306483:clu_36196	6.7e-9	0.36	Thyroid
								ENSG00000164713.9	BRI3	chr7_98345539_G_A_b38	98282453:98306483:clu_34279	1.6e-8	0.38	Breast - Mammary Tissue
								ENSG00000164713.9	BRI3	chr7_98345539_G_A_b38	98282453:98306483:clu_27870	7.6e-8	0.70	Brain - Cerebellar Hemisphere
								ENSG00000164713.9	BRI3	chr7_98345539_G_A_b38	98282453:98306483:clu_27313	1.9e-7	0.43	Pancreas
								ENSG00000164713.9	BRI3	chr7_98345539_G_A_b38	98282453:98306483:clu_31479	2.0e-7	0.41	Esophagus - Mucosa
								ENSG00000164713.9	BRI3	chr7_98345539_G_A_b38	98282453:98306483:clu_30603	6.4e-7	0.40	Colon - Sigmoid
								ENSG00000164713.9	BRI3	chr7_98345539_G_A_b38	98282453:98306483:clu_29907	7.3e-7	0.38	Esophagus - Gastroesophageal Junction
								ENSG00000164713.9	BRI3	chr7_98345539_G_A_b38	98282453:98306483:clu_33024	0.0000032	0.34	Colon - Transverse
7	rs3779195	98364050	rs112758337	98347956	-16094	0.98	0.99	ENSG00000006453.13	BAIAP2L1	chr7_98347956_G_A_b38	98312264:98315460:clu_58938	2.1e-72	-1.6	Testis
								ENSG00000164713.9	BRI3	chr7_98347956_G_A_b38	98282453:98306483:clu_31137	1.4e-26	-0.62	Artery - Tibial
								ENSG00000164713.9	BRI3	chr7_98347956_G_A_b38	98282453:98306483:clu_29921	1.1e-17	-0.38	Muscle - Skeletal
								ENSG00000164713.9	BRI3	chr7_98347956_G_A_b38	98282453:98306483:clu_33876	1.4e-17	-0.52	Adipose - Subcutaneous
								ENSG00000164713.9	BRI3	chr7_98347956_G_A_b38	98282453:98306483:clu_34744	4.4e-17	-0.53	Skin - Sun Exposed (Lower leg)
								ENSG00000164713.9	BRI3	chr7_98347956_G_A_b38	98282453:98306483:clu_30003	1.1e-16	-0.61	Artery - Aorta
								ENSG00000164713.9	BRI3	chr7_98347956_G_A_b38	98282453:98306483:clu_34931	7.2e-15	-0.55	Nerve - Tibial
								ENSG00000164713.9	BRI3	chr7_98347956_G_A_b38	98282453:98306483:clu_35576	2.2e-14	-0.45	Lung
								ENSG00000164713.9	BRI3	chr7_98347956_G_A_b38	98282453:98306483:clu_33912	2.1e-12	-0.51	Skin - Not Sun Exposed (Suprapubic)
								ENSG00000164713.9	BRI3	chr7_98347956_G_A_b38	98282453:98306483:clu_31244	1.9e-10	-0.46	Esophagus - Muscularis
								ENSG00000164713.9	BRI3	chr7_98347956_G_A_b38	98282453:98306483:clu_34279	5.4e-9	-0.40	Breast - Mammary Tissue
								ENSG00000164713.9	BRI3	chr7_98347956_G_A_b38	98282453:98306483:clu_32918	9.0e-9	-0.39	Adipose - Visceral (Omentum)
								ENSG00000164713.9	BRI3	chr7_98347956_G_A_b38	98282453:98306483:clu_36196	9.2e-9	-0.37	Thyroid
								ENSG00000164713.9	BRI3	chr7_98347956_G_A_b38	98282453:98306483:clu_27870	1.6e-8	-0.77	Brain - Cerebellar Hemisphere
								ENSG00000164713.9	BRI3	chr7_98347956_G_A_b38	98282453:98306483:clu_31479	1.5e-7	-0.44	Esophagus - Mucosa
								ENSG00000164713.9	BRI3	chr7_98347956_G_A_b38	98282453:98306483:clu_30603	1.6e-7	-0.44	Colon - Sigmoid
								ENSG00000164713.9	BRI3	chr7_98347956_G_A_b38	98282453:98306483:clu_27313	8.7e-7	-0.43	Pancreas
								ENSG00000164713.9	BRI3	chr7_98347956_G_A_b38	98282453:98306483:clu_29907	9.2e-7	-0.40	Esophagus - Gastroesophageal Junction
								ENSG00000164713.9	BRI3	chr7_98347956_G_A_b38	98282453:98306483:clu_33024	0.0000045	-0.36	Colon - Transverse
7	rs3779195	98364050	rs77032872	98355009	-9041	0.98	0.99	ENSG00000006453.13	BAIAP2L1	chr7_98355009_TG_T_b38	98312264:98315460:clu_58938	2.1e-72	-1.6	Testis
								ENSG00000164713.9	BRI3	chr7_98355009_TG_T_b38	98282453:98306483:clu_31137	1.4e-26	-0.62	Artery - Tibial
								ENSG00000164713.9	BRI3	chr7_98355009_TG_T_b38	98282453:98306483:clu_29921	1.1e-17	-0.38	Muscle - Skeletal
								ENSG00000164713.9	BRI3	chr7_98355009_TG_T_b38	98282453:98306483:clu_33876	1.4e-17	-0.52	Adipose - Subcutaneous
								ENSG00000164713.9	BRI3	chr7_98355009_TG_T_b38	98282453:98306483:clu_34744	4.4e-17	-0.53	Skin - Sun Exposed (Lower leg)
								ENSG00000164713.9	BRI3	chr7_98355009_TG_T_b38	98282453:98306483:clu_30003	1.1e-16	-0.61	Artery - Aorta
								ENSG00000164713.9	BRI3	chr7_98355009_TG_T_b38	98282453:98306483:clu_34931	7.2e-15	-0.55	Nerve - Tibial
								ENSG00000164713.9	BRI3	chr7_98355009_TG_T_b38	98282453:98306483:clu_35576	2.2e-14	-0.45	Lung
								ENSG00000164713.9	BRI3	chr7_98355009_TG_T_b38	98282453:98306483:clu_33912	2.1e-12	-0.51	Skin - Not Sun Exposed (Suprapubic)
								ENSG00000164713.9	BRI3	chr7_98355009_TG_T_b38	98282453:98306483:clu_31244	1.9e-10	-0.46	Esophagus - Muscularis
								ENSG00000164713.9	BRI3	chr7_98355009_TG_T_b38	98282453:98306483:clu_34279	5.4e-9	-0.40	Breast - Mammary Tissue
								ENSG00000164713.9	BRI3	chr7_98355009_TG_T_b38	98282453:98306483:clu_32918	9.0e-9	-0.39	Adipose - Visceral (Omentum)
								ENSG00000164713.9	BRI3	chr7_98355009_TG_T_b38	98282453:98306483:clu_36196	9.2e-9	-0.37	Thyroid
								ENSG00000164713.9	BRI3	chr7_98355009_TG_T_b38	98282453:98306483:clu_27870	1.6e-8	-0.77	Brain - Cerebellar Hemisphere
								ENSG00000164713.9	BRI3	chr7_98355009_TG_T_b38	98282453:98306483:clu_31479	1.5e-7	-0.44	Esophagus - Mucosa
								ENSG00000164713.9	BRI3	chr7_98355009_TG_T_b38	98282453:98306483:clu_30603	1.6e-7	-0.44	Colon - Sigmoid
								ENSG00000164713.9	BRI3	chr7_98355009_TG_T_b38	98282453:98306483:clu_27313	8.7e-7	-0.43	Pancreas
								ENSG00000164713.9	BRI3	chr7_98355009_TG_T_b38	98282453:98306483:clu_29907	9.2e-7	-0.40	Esophagus - Gastroesophageal Junction
								ENSG00000164713.9	BRI3	chr7_98355009_TG_T_b38	98282453:98306483:clu_33024	0.0000045	-0.36	Colon - Transverse
7	rs3779195	98364050	rs3779196	98360794	-3256	0.98	-0.99	ENSG00000006453.13	BAIAP2L1	chr7_98360794_T_C_b38	98312264:98315460:clu_58938	2.6e-92	1.06	Testis
								ENSG00000164713.9	BRI3	chr7_98360794_T_C_b38	98282453:98306483:clu_31137	2.8e-27	0.60	Artery - Tibial
								ENSG00000164713.9	BRI3	chr7_98360794_T_C_b38	98282453:98306483:clu_29921	3.0e-20	0.39	Muscle - Skeletal
								ENSG00000164713.9	BRI3	chr7_98360794_T_C_b38	98282453:98306483:clu_33876	4.0e-20	0.53	Adipose - Subcutaneous
								ENSG00000164713.9	BRI3	chr7_98360794_T_C_b38	98282453:98306483:clu_30003	3.9e-17	0.61	Artery - Aorta
								ENSG00000164713.9	BRI3	chr7_98360794_T_C_b38	98282453:98306483:clu_34744	8.7e-16	0.48	Skin - Sun Exposed (Lower leg)
								ENSG00000164713.9	BRI3	chr7_98360794_T_C_b38	98282453:98306483:clu_35576	4.5e-15	0.44	Lung
								ENSG00000164713.9	BRI3	chr7_98360794_T_C_b38	98282453:98306483:clu_34931	1.4e-14	0.51	Nerve - Tibial
								ENSG00000164713.9	BRI3	chr7_98360794_T_C_b38	98282453:98306483:clu_33912	2.2e-13	0.51	Skin - Not Sun Exposed (Suprapubic)
								ENSG00000164713.9	BRI3	chr7_98360794_T_C_b38	98282453:98306483:clu_31244	3.8e-11	0.45	Esophagus - Muscularis
								ENSG00000164713.9	BRI3	chr7_98360794_T_C_b38	98282453:98306483:clu_32918	1.3e-9	0.40	Adipose - Visceral (Omentum)
								ENSG00000164713.9	BRI3	chr7_98360794_T_C_b38	98282453:98306483:clu_36196	6.7e-9	0.36	Thyroid
								ENSG00000164713.9	BRI3	chr7_98360794_T_C_b38	98282453:98306483:clu_34279	1.6e-8	0.38	Breast - Mammary Tissue
								ENSG00000164713.9	BRI3	chr7_98360794_T_C_b38	98282453:98306483:clu_27870	7.6e-8	0.70	Brain - Cerebellar Hemisphere
								ENSG00000164713.9	BRI3	chr7_98360794_T_C_b38	98282453:98306483:clu_27313	1.9e-7	0.43	Pancreas
								ENSG00000164713.9	BRI3	chr7_98360794_T_C_b38	98282453:98306483:clu_31479	2.0e-7	0.41	Esophagus - Mucosa
								ENSG00000164713.9	BRI3	chr7_98360794_T_C_b38	98282453:98306483:clu_30603	6.4e-7	0.40	Colon - Sigmoid
								ENSG00000164713.9	BRI3	chr7_98360794_T_C_b38	98282453:98306483:clu_29907	7.3e-7	0.38	Esophagus - Gastroesophageal Junction
								ENSG00000164713.9	BRI3	chr7_98360794_T_C_b38	98282453:98306483:clu_33024	0.0000032	0.34	Colon - Transverse
7	rs3779195	98364050	rs6965424	98361813	-2237	0.98	-0.99	ENSG00000006453.13	BAIAP2L1	chr7_98361813_A_G_b38	98312264:98315460:clu_58938	2.6e-92	1.06	Testis
								ENSG00000164713.9	BRI3	chr7_98361813_A_G_b38	98282453:98306483:clu_31137	2.8e-27	0.60	Artery - Tibial
								ENSG00000164713.9	BRI3	chr7_98361813_A_G_b38	98282453:98306483:clu_29921	3.0e-20	0.39	Muscle - Skeletal
								ENSG00000164713.9	BRI3	chr7_98361813_A_G_b38	98282453:98306483:clu_33876	4.0e-20	0.53	Adipose - Subcutaneous
								ENSG00000164713.9	BRI3	chr7_98361813_A_G_b38	98282453:98306483:clu_30003	3.9e-17	0.61	Artery - Aorta
								ENSG00000164713.9	BRI3	chr7_98361813_A_G_b38	98282453:98306483:clu_34744	8.7e-16	0.48	Skin - Sun Exposed (Lower leg)
								ENSG00000164713.9	BRI3	chr7_98361813_A_G_b38	98282453:98306483:clu_35576	4.5e-15	0.44	Lung
								ENSG00000164713.9	BRI3	chr7_98361813_A_G_b38	98282453:98306483:clu_34931	1.4e-14	0.51	Nerve - Tibial
								ENSG00000164713.9	BRI3	chr7_98361813_A_G_b38	98282453:98306483:clu_33912	2.2e-13	0.51	Skin - Not Sun Exposed (Suprapubic)
								ENSG00000164713.9	BRI3	chr7_98361813_A_G_b38	98282453:98306483:clu_31244	3.8e-11	0.45	Esophagus - Muscularis
								ENSG00000164713.9	BRI3	chr7_98361813_A_G_b38	98282453:98306483:clu_32918	1.3e-9	0.40	Adipose - Visceral (Omentum)
								ENSG00000164713.9	BRI3	chr7_98361813_A_G_b38	98282453:98306483:clu_36196	6.7e-9	0.36	Thyroid
								ENSG00000164713.9	BRI3	chr7_98361813_A_G_b38	98282453:98306483:clu_34279	1.6e-8	0.38	Breast - Mammary Tissue
								ENSG00000164713.9	BRI3	chr7_98361813_A_G_b38	98282453:98306483:clu_27870	7.6e-8	0.70	Brain - Cerebellar Hemisphere
								ENSG00000164713.9	BRI3	chr7_98361813_A_G_b38	98282453:98306483:clu_27313	1.9e-7	0.43	Pancreas
								ENSG00000164713.9	BRI3	chr7_98361813_A_G_b38	98282453:98306483:clu_31479	2.0e-7	0.41	Esophagus - Mucosa
								ENSG00000164713.9	BRI3	chr7_98361813_A_G_b38	98282453:98306483:clu_30603	6.4e-7	0.40	Colon - Sigmoid
								ENSG00000164713.9	BRI3	chr7_98361813_A_G_b38	98282453:98306483:clu_29907	7.3e-7	0.38	Esophagus - Gastroesophageal Junction
								ENSG00000164713.9	BRI3	chr7_98361813_A_G_b38	98282453:98306483:clu_33024	0.0000032	0.34	Colon - Transverse
7	rs3779195	98364050	rs4268041	98376226	12176	0.91	-0.98	ENSG00000006453.13	BAIAP2L1	chr7_98376226_A_G_b38	98312264:98315460:clu_58938	6.5e-79	1.06	Testis
								ENSG00000164713.9	BRI3	chr7_98376226_A_G_b38	98282453:98306483:clu_31137	2.0e-26	0.59	Artery - Tibial
								ENSG00000164713.9	BRI3	chr7_98376226_A_G_b38	98282453:98306483:clu_33876	2.5e-18	0.51	Adipose - Subcutaneous
								ENSG00000164713.9	BRI3	chr7_98376226_A_G_b38	98282453:98306483:clu_29921	3.2e-18	0.37	Muscle - Skeletal
								ENSG00000164713.9	BRI3	chr7_98376226_A_G_b38	98282453:98306483:clu_34931	4.3e-14	0.50	Nerve - Tibial
								ENSG00000164713.9	BRI3	chr7_98376226_A_G_b38	98282453:98306483:clu_34744	1.6e-13	0.44	Skin - Sun Exposed (Lower leg)
								ENSG00000164713.9	BRI3	chr7_98376226_A_G_b38	98282453:98306483:clu_30003	2.3e-13	0.55	Artery - Aorta
								ENSG00000164713.9	BRI3	chr7_98376226_A_G_b38	98282453:98306483:clu_35576	3.2e-13	0.42	Lung
								ENSG00000164713.9	BRI3	chr7_98376226_A_G_b38	98282453:98306483:clu_33912	3.4e-12	0.49	Skin - Not Sun Exposed (Suprapubic)
								ENSG00000164713.9	BRI3	chr7_98376226_A_G_b38	98282453:98306483:clu_31244	8.4e-10	0.42	Esophagus - Muscularis
								ENSG00000164713.9	BRI3	chr7_98376226_A_G_b38	98282453:98306483:clu_34279	1.3e-8	0.38	Breast - Mammary Tissue
								ENSG00000164713.9	BRI3	chr7_98376226_A_G_b38	98282453:98306483:clu_36196	1.3e-8	0.36	Thyroid
								ENSG00000164713.9	BRI3	chr7_98376226_A_G_b38	98282453:98306483:clu_32918	1.0e-7	0.36	Adipose - Visceral (Omentum)
								ENSG00000164713.9	BRI3	chr7_98376226_A_G_b38	98282453:98306483:clu_27870	2.3e-7	0.67	Brain - Cerebellar Hemisphere
								ENSG00000164713.9	BRI3	chr7_98376226_A_G_b38	98282453:98306483:clu_30603	2.7e-7	0.41	Colon - Sigmoid
								ENSG00000164713.9	BRI3	chr7_98376226_A_G_b38	98282453:98306483:clu_27313	4.6e-7	0.41	Pancreas
								ENSG00000164713.9	BRI3	chr7_98376226_A_G_b38	98282453:98306483:clu_31479	0.0000043	0.36	Esophagus - Mucosa
								ENSG00000164713.9	BRI3	chr7_98376226_A_G_b38	98282453:98306483:clu_29907	0.0000046	0.35	Esophagus - Gastroesophageal Junction
7	rs3779195	98364050	rs5886063	98378229	14179	0.95	-0.99	ENSG00000006453.13	BAIAP2L1	chr7_98378229_C_CAT_b38	98312264:98315460:clu_58938	1.9e-87	1.06	Testis
								ENSG00000164713.9	BRI3	chr7_98378229_C_CAT_b38	98282453:98306483:clu_31137	2.8e-27	0.60	Artery - Tibial
								ENSG00000164713.9	BRI3	chr7_98378229_C_CAT_b38	98282453:98306483:clu_29921	8.8e-20	0.39	Muscle - Skeletal
								ENSG00000164713.9	BRI3	chr7_98378229_C_CAT_b38	98282453:98306483:clu_33876	2.7e-19	0.52	Adipose - Subcutaneous
								ENSG00000164713.9	BRI3	chr7_98378229_C_CAT_b38	98282453:98306483:clu_35576	4.2e-16	0.45	Lung
								ENSG00000164713.9	BRI3	chr7_98378229_C_CAT_b38	98282453:98306483:clu_34744	5.1e-16	0.49	Skin - Sun Exposed (Lower leg)
								ENSG00000164713.9	BRI3	chr7_98378229_C_CAT_b38	98282453:98306483:clu_30003	6.6e-16	0.58	Artery - Aorta
								ENSG00000164713.9	BRI3	chr7_98378229_C_CAT_b38	98282453:98306483:clu_34931	9.1e-15	0.52	Nerve - Tibial
								ENSG00000164713.9	BRI3	chr7_98378229_C_CAT_b38	98282453:98306483:clu_33912	6.5e-13	0.50	Skin - Not Sun Exposed (Suprapubic)
								ENSG00000164713.9	BRI3	chr7_98378229_C_CAT_b38	98282453:98306483:clu_31244	2.6e-10	0.43	Esophagus - Muscularis
								ENSG00000164713.9	BRI3	chr7_98378229_C_CAT_b38	98282453:98306483:clu_32918	3.0e-10	0.41	Adipose - Visceral (Omentum)
								ENSG00000164713.9	BRI3	chr7_98378229_C_CAT_b38	98282453:98306483:clu_36196	1.5e-9	0.38	Thyroid
								ENSG00000164713.9	BRI3	chr7_98378229_C_CAT_b38	98282453:98306483:clu_34279	4.6e-9	0.39	Breast - Mammary Tissue
								ENSG00000164713.9	BRI3	chr7_98378229_C_CAT_b38	98282453:98306483:clu_27870	2.7e-8	0.73	Brain - Cerebellar Hemisphere
								ENSG00000164713.9	BRI3	chr7_98378229_C_CAT_b38	98282453:98306483:clu_30603	8.4e-8	0.43	Colon - Sigmoid
								ENSG00000164713.9	BRI3	chr7_98378229_C_CAT_b38	98282453:98306483:clu_27313	2.6e-7	0.42	Pancreas
								ENSG00000164713.9	BRI3	chr7_98378229_C_CAT_b38	98282453:98306483:clu_31479	2.8e-7	0.40	Esophagus - Mucosa
								ENSG00000164713.9	BRI3	chr7_98378229_C_CAT_b38	98282453:98306483:clu_29907	0.0000012	0.37	Esophagus - Gastroesophageal Junction
								ENSG00000164713.9	BRI3	chr7_98378229_C_CAT_b38	98282453:98306483:clu_33024	0.0000027	0.34	Colon - Transverse
7	rs3779195	98364050	rs10953259	98383795	19745	0.95	-0.98	ENSG00000006453.13	BAIAP2L1	chr7_98383795_A_C_b38	98312264:98315460:clu_58938	1.9e-87	1.06	Testis
								ENSG00000164713.9	BRI3	chr7_98383795_A_C_b38	98282453:98306483:clu_31137	2.8e-27	0.60	Artery - Tibial
								ENSG00000164713.9	BRI3	chr7_98383795_A_C_b38	98282453:98306483:clu_29921	8.8e-20	0.39	Muscle - Skeletal
								ENSG00000164713.9	BRI3	chr7_98383795_A_C_b38	98282453:98306483:clu_33876	2.7e-19	0.52	Adipose - Subcutaneous
								ENSG00000164713.9	BRI3	chr7_98383795_A_C_b38	98282453:98306483:clu_35576	4.2e-16	0.45	Lung
								ENSG00000164713.9	BRI3	chr7_98383795_A_C_b38	98282453:98306483:clu_34744	5.1e-16	0.49	Skin - Sun Exposed (Lower leg)
								ENSG00000164713.9	BRI3	chr7_98383795_A_C_b38	98282453:98306483:clu_30003	6.6e-16	0.58	Artery - Aorta
								ENSG00000164713.9	BRI3	chr7_98383795_A_C_b38	98282453:98306483:clu_34931	9.1e-15	0.52	Nerve - Tibial
								ENSG00000164713.9	BRI3	chr7_98383795_A_C_b38	98282453:98306483:clu_33912	6.5e-13	0.50	Skin - Not Sun Exposed (Suprapubic)
								ENSG00000164713.9	BRI3	chr7_98383795_A_C_b38	98282453:98306483:clu_31244	2.6e-10	0.43	Esophagus - Muscularis
								ENSG00000164713.9	BRI3	chr7_98383795_A_C_b38	98282453:98306483:clu_32918	3.0e-10	0.41	Adipose - Visceral (Omentum)
								ENSG00000164713.9	BRI3	chr7_98383795_A_C_b38	98282453:98306483:clu_36196	1.5e-9	0.38	Thyroid
								ENSG00000164713.9	BRI3	chr7_98383795_A_C_b38	98282453:98306483:clu_34279	4.6e-9	0.39	Breast - Mammary Tissue
								ENSG00000164713.9	BRI3	chr7_98383795_A_C_b38	98282453:98306483:clu_27870	2.7e-8	0.73	Brain - Cerebellar Hemisphere
								ENSG00000164713.9	BRI3	chr7_98383795_A_C_b38	98282453:98306483:clu_30603	8.4e-8	0.43	Colon - Sigmoid
								ENSG00000164713.9	BRI3	chr7_98383795_A_C_b38	98282453:98306483:clu_27313	2.6e-7	0.42	Pancreas
								ENSG00000164713.9	BRI3	chr7_98383795_A_C_b38	98282453:98306483:clu_31479	2.8e-7	0.40	Esophagus - Mucosa
								ENSG00000164713.9	BRI3	chr7_98383795_A_C_b38	98282453:98306483:clu_29907	0.0000012	0.37	Esophagus - Gastroesophageal Junction
								ENSG00000164713.9	BRI3	chr7_98383795_A_C_b38	98282453:98306483:clu_33024	0.0000027	0.34	Colon - Transverse
7	rs3779195	98364050	rs13310668	98393841	29791	0.88	-0.94	ENSG00000006453.13	BAIAP2L1	chr7_98393841_T_C_b38	98312264:98315460:clu_58938	1.9e-87	1.06	Testis
								ENSG00000164713.9	BRI3	chr7_98393841_T_C_b38	98282453:98306483:clu_31137	2.8e-27	0.60	Artery - Tibial
								ENSG00000164713.9	BRI3	chr7_98393841_T_C_b38	98282453:98306483:clu_29921	8.8e-20	0.39	Muscle - Skeletal
								ENSG00000164713.9	BRI3	chr7_98393841_T_C_b38	98282453:98306483:clu_33876	2.7e-19	0.52	Adipose - Subcutaneous
								ENSG00000164713.9	BRI3	chr7_98393841_T_C_b38	98282453:98306483:clu_35576	4.2e-16	0.45	Lung
								ENSG00000164713.9	BRI3	chr7_98393841_T_C_b38	98282453:98306483:clu_34744	5.1e-16	0.49	Skin - Sun Exposed (Lower leg)
								ENSG00000164713.9	BRI3	chr7_98393841_T_C_b38	98282453:98306483:clu_30003	6.6e-16	0.58	Artery - Aorta
								ENSG00000164713.9	BRI3	chr7_98393841_T_C_b38	98282453:98306483:clu_34931	9.1e-15	0.52	Nerve - Tibial
								ENSG00000164713.9	BRI3	chr7_98393841_T_C_b38	98282453:98306483:clu_33912	6.5e-13	0.50	Skin - Not Sun Exposed (Suprapubic)
								ENSG00000164713.9	BRI3	chr7_98393841_T_C_b38	98282453:98306483:clu_31244	2.6e-10	0.43	Esophagus - Muscularis
								ENSG00000164713.9	BRI3	chr7_98393841_T_C_b38	98282453:98306483:clu_32918	3.0e-10	0.41	Adipose - Visceral (Omentum)
								ENSG00000164713.9	BRI3	chr7_98393841_T_C_b38	98282453:98306483:clu_36196	1.5e-9	0.38	Thyroid
								ENSG00000164713.9	BRI3	chr7_98393841_T_C_b38	98282453:98306483:clu_34279	4.6e-9	0.39	Breast - Mammary Tissue
								ENSG00000164713.9	BRI3	chr7_98393841_T_C_b38	98282453:98306483:clu_27870	2.7e-8	0.73	Brain - Cerebellar Hemisphere
								ENSG00000164713.9	BRI3	chr7_98393841_T_C_b38	98282453:98306483:clu_30603	8.4e-8	0.43	Colon - Sigmoid
								ENSG00000164713.9	BRI3	chr7_98393841_T_C_b38	98282453:98306483:clu_27313	2.6e-7	0.42	Pancreas
								ENSG00000164713.9	BRI3	chr7_98393841_T_C_b38	98282453:98306483:clu_31479	2.8e-7	0.40	Esophagus - Mucosa
								ENSG00000164713.9	BRI3	chr7_98393841_T_C_b38	98282453:98306483:clu_29907	0.0000012	0.37	Esophagus - Gastroesophageal Junction
								ENSG00000164713.9	BRI3	chr7_98393841_T_C_b38	98282453:98306483:clu_33024	0.0000027	0.34	Colon - Transverse
7	rs3779195	98364050	rs10953260	98404180	40130	0.93	-0.96	ENSG00000006453.13	BAIAP2L1	chr7_98404180_T_C_b38	98312264:98315460:clu_58938	1.1e-90	1.06	Testis
								ENSG00000164713.9	BRI3	chr7_98404180_T_C_b38	98282453:98306483:clu_31137	4.9e-27	0.60	Artery - Tibial
								ENSG00000164713.9	BRI3	chr7_98404180_T_C_b38	98282453:98306483:clu_29921	2.3e-20	0.40	Muscle - Skeletal
								ENSG00000164713.9	BRI3	chr7_98404180_T_C_b38	98282453:98306483:clu_33876	3.0e-19	0.52	Adipose - Subcutaneous
								ENSG00000164713.9	BRI3	chr7_98404180_T_C_b38	98282453:98306483:clu_30003	2.2e-16	0.59	Artery - Aorta
								ENSG00000164713.9	BRI3	chr7_98404180_T_C_b38	98282453:98306483:clu_35576	4.2e-16	0.45	Lung
								ENSG00000164713.9	BRI3	chr7_98404180_T_C_b38	98282453:98306483:clu_34744	6.7e-16	0.49	Skin - Sun Exposed (Lower leg)
								ENSG00000164713.9	BRI3	chr7_98404180_T_C_b38	98282453:98306483:clu_34931	1.3e-13	0.50	Nerve - Tibial
								ENSG00000164713.9	BRI3	chr7_98404180_T_C_b38	98282453:98306483:clu_33912	7.8e-13	0.50	Skin - Not Sun Exposed (Suprapubic)
								ENSG00000164713.9	BRI3	chr7_98404180_T_C_b38	98282453:98306483:clu_31244	1.1e-10	0.44	Esophagus - Muscularis
								ENSG00000164713.9	BRI3	chr7_98404180_T_C_b38	98282453:98306483:clu_32918	2.0e-10	0.42	Adipose - Visceral (Omentum)
								ENSG00000164713.9	BRI3	chr7_98404180_T_C_b38	98282453:98306483:clu_36196	2.3e-9	0.37	Thyroid
								ENSG00000164713.9	BRI3	chr7_98404180_T_C_b38	98282453:98306483:clu_34279	6.4e-9	0.39	Breast - Mammary Tissue
								ENSG00000164713.9	BRI3	chr7_98404180_T_C_b38	98282453:98306483:clu_27870	2.7e-8	0.73	Brain - Cerebellar Hemisphere
								ENSG00000164713.9	BRI3	chr7_98404180_T_C_b38	98282453:98306483:clu_31479	8.2e-8	0.42	Esophagus - Mucosa
								ENSG00000164713.9	BRI3	chr7_98404180_T_C_b38	98282453:98306483:clu_27313	1.5e-7	0.43	Pancreas
								ENSG00000164713.9	BRI3	chr7_98404180_T_C_b38	98282453:98306483:clu_30603	3.4e-7	0.41	Colon - Sigmoid
								ENSG00000164713.9	BRI3	chr7_98404180_T_C_b38	98282453:98306483:clu_29907	0.0000012	0.37	Esophagus - Gastroesophageal Junction
								ENSG00000164713.9	BRI3	chr7_98404180_T_C_b38	98282453:98306483:clu_33024	0.0000018	0.34	Colon - Transverse
